# Supplementary material for: Hemoglobinuria-related acute kidney injury is driven by intrarenal oxidative reactions triggering a heme toxicity response
Source: Cell Death Dis. 2016 Jan 21;7(1):e2064–. doi: 10.1038/cddis.2015.392 (PMC4816175; doi:10.1038/cddis.2015.392)
Supplement: Supplementary Data [file cddis2015392x1.xlsx]

## Sheet: Figure 2A SAGE Data
Data Figure 2A
SAGE count data results from renal cortical tissues obtained from guinea pigs transfused with new blood (NB) or old blood (OB)
ensembl_geneID.CP	GeneSymbol.HS	description	EntrezGeneID.HS	Kd_NB_8h_109	Kd_NB_8h_112	Kd_NB_8h_75	Kd_NB_8h_79	Kd_NB_8h_80	Kd_NB_8h_81	Kd_OB_8h_113	Kd_OB_8h_115	Kd_OB_8h_76	Kd_OB_8h_77	Kd_OB_8h_78	logFC	logCPM	PValue	FDR	NegLog10_FDR	Sign OB vs NB
ENSCPOG00000009573	UCK2	uridine-cytidine kinase 2 [Source:HGNC Symbol;Acc:12562]	7371	16	5	8	11	12	9	14	11	136	19	218	2.98805	2.35167	2.06e-08	3.74e-05	4.4277	1
ENSCPOG00000012520	HSPA5	heat shock 70kDa protein 5 (glucose-regulated protein, 78kDa) [Source:HGNC Symbol;Acc:5238]	3309	11147	3985	5440	9194	5667	7278	6691	12395	117866	19583	35459	2.59544	11.2297	1.42e-08	3.74e-05	4.4277	1
ENSCPOG00000013182	ZFAND2A	zinc finger, AN1-type domain 2A [Source:HGNC Symbol;Acc:28073]	90637	231	66	88	93	82	94	75	175	944	411	1281	2.49447	5.21966	1.95e-08	3.74e-05	4.4277	1
ENSCPOG00000026070	NA			10362	3657	6482	7370	4617	6023	5890	12033	129218	20678	28377	2.59549	11.2292	1.42e-08	3.74e-05	4.4277	1
ENSCPOG00000011245	LOC100713032	protachykinin-1 isoform beta preproprotein [Source:RefSeq peptide;Acc:NP_001166370]		2	0	2	0	0	6	2	2	80	6	65	3.5639	0.812308	3.18e-08	4.62e-05	4.33568	1
ENSCPOG00000011245	LOC100713032	protachykinin-1 isoform beta preproprotein [Source:RefSeq peptide;Acc:NP_001166370]		2	0	2	0	0	6	2	2	80	6	65	3.5639	0.812308	3.18e-08	4.62e-05	4.33568	1
ENSCPOG00000019481	METRNL	meteorin, glial cell differentiation regulator-like [Source:HGNC Symbol;Acc:27584]	284207	241	68	88	75	66	171	155	184	761	290	318	1.77281	4.77943	5.89e-08	7.13e-05	4.14677	1
ENSCPOG00000007417	FSTL3	follistatin-like 3 (secreted glycoprotein) [Source:HGNC Symbol;Acc:3973]	10272	129	65	96	61	47	97	49	91	383	196	2777	2.89173	5.09658	7.4e-08	7.67e-05	4.11498	1
ENSCPOG00000002307	NA			7	10	1	1	3	0	18	9	98	59	502	5.24504	2.94191	1.08e-07	9.82e-05	4.0078	1
ENSCPOG00000015086	OSMR	oncostatin M receptor [Source:HGNC Symbol;Acc:8507]	9180	86	16	74	62	26	44	85	54	441	117	300	2.08318	3.83009	1.38e-07	0.000111303	3.95349	1
ENSCPOG00000009714	GEM	GTP binding protein overexpressed in skeletal muscle [Source:HGNC Symbol;Acc:4234]	2669	79	17	21	42	30	50	38	36	263	124	229	2.07921	3.383	2.39e-07	0.000173892	3.75972	1
ENSCPOG00000010548	REXO2	REX2, RNA exonuclease 2 homolog (S. cerevisiae) [Source:HGNC Symbol;Acc:17851]	25996	82	13	36	35	20	30	63	56	395	61	87	1.76639	3.11243	5.81e-07	0.00038361	3.41611	1
ENSCPOG00000013119	TIMP1	TIMP metallopeptidase inhibitor 1 [Source:HGNC Symbol;Acc:11820]	7076	3695	795	2724	1286	660	1520	1317	1315	5037	2764	71882	3.0239	9.61348	8.81e-07	0.000533297	3.27303	1
ENSCPOG00000006669	UTP15	UTP15, U3 small nucleolar ribonucleoprotein, homolog (S. cerevisiae) [Source:HGNC Symbol;Acc:25758]	84135	61	21	40	33	23	35	55	53	199	88	112	1.61925	3.04411	1.29e-06	0.000683958	3.16497	1
ENSCPOG00000013153	FBXO30	F-box protein 30 [Source:HGNC Symbol;Acc:15600]	84085	53	20	1	25	24	40	24	38	227	66	118	1.94701	2.82143	1.41e-06	0.000683958	3.16497	1
ENSCPOG00000019868	AIRE	autoimmune regulator [Source:HGNC Symbol;Acc:360]	326	93	156	94	239	67	138	23	32	57	28	14	-1.86933	3.43822	1.34e-06	0.000683958	3.16497	1
ENSCPOG00000021820	NA			72	36	118	161	159	75	37	77	1377	202	838	2.44528	5.01298	1.71e-06	0.000777655	3.10921	1
ENSCPOG00000014728	VMP1	vacuole membrane protein 1 [Source:HGNC Symbol;Acc:29559]	81671	2102	764	1523	1472	626	1440	916	1256	9967	2078	8700	1.73644	8.25194	2.99e-06	0.00127604	2.89413	1
ENSCPOG00000001014	GSTO1	glutathione S-transferase omega 1 [Source:HGNC Symbol;Acc:13312]	9446	70	13	54	22	39	72	24	29	201	63	743	2.52758	3.94485	4.16e-06	0.00167909	2.77493	1
ENSCPOG00000007509	HSF2	heat shock transcription factor 2 [Source:HGNC Symbol;Acc:5225]	3298	26	8	12	29	9	13	21	21	205	30	65	1.91121	2.12205	5.14e-06	0.00196695	2.70621	1
ENSCPOG00000021763	APOA4	apolipoprotein A-IV [Source:HGNC Symbol;Acc:602]	337	277	227	147	482	136	518	175	267	4982	638	2229	2.35423	6.68281	5.55e-06	0.00201722	2.69525	1
ENSCPOG00000023315	MED14	mediator complex subunit 14 [Source:HGNC Symbol;Acc:2370]	9282	24	6	9	13	5	18	7	13	123	27	66	1.95443	1.72839	6.11e-06	0.00211202	2.6753	1
ENSCPOG00000023342	NUCB2	nucleobindin 2 [Source:HGNC Symbol;Acc:8044]	4925	549	122	233	399	347	392	218	540	2583	1052	1051	1.70594	6.24134	6.5e-06	0.00214505	2.66856	1
ENSCPOG00000003182	PTGER2	prostaglandin E receptor 2 (subtype EP2), 53kDa [Source:HGNC Symbol;Acc:9594]	5732	32	5	11	12	9	10	6	12	55	45	215	2.1122	1.93663	8.36e-06	0.00239024	2.62156	1
ENSCPOG00000004305	FAM57A	family with sequence similarity 57, member A [Source:HGNC Symbol;Acc:29646]	79850	185	85	118	125	103	114	121	93	893	213	595	1.6348	4.80624	8.19e-06	0.00239024	2.62156	1
ENSCPOG00000004307	GEMIN4	gem (nuclear organelle) associated protein 4 [Source:HGNC Symbol;Acc:15717]	50628	217	98	114	111	100	104	125	117	866	216	517	1.63259	4.7963	9.15e-06	0.00239024	2.62156	1
ENSCPOG00000005317	HIF1A	hypoxia inducible factor 1, alpha subunit (basic helix-loop-helix transcription factor) [Source:HGNC Symbol;Acc:4910]	3091	981	429	413	832	531	960	453	564	5883	1468	2523	1.66009	7.25708	8.59e-06	0.00239024	2.62156	1
ENSCPOG00000008996	CFL2	cofilin 2 (muscle) [Source:HGNC Symbol;Acc:1875]	1073	69	12	12	35	19	29	26	30	155	73	161	1.5763	2.63509	7.62e-06	0.00239024	2.62156	1
ENSCPOG00000022352	NA			1771	829	1095	1094	574	896	817	998	7473	1485	5523	1.72706	7.91285	9.21e-06	0.00239024	2.62156	1
ENSCPOG00000025832	PLIN2	perilipin 2 [Source:HGNC Symbol;Acc:248]	123	1845	726	1589	1511	746	910	744	955	7991	1786	7651	1.70435	8.01466	1.13e-05	0.00283765	2.54704	1
ENSCPOG00000025759	NA			177	104	178	175	74	122	101	137	911	311	810	1.58162	4.83505	1.38e-05	0.00334585	2.47549	1
ENSCPOG00000020325	FNDC8	fibronectin type III domain containing 8 [Source:HGNC Symbol;Acc:25286]	54752	324	145	162	199	116	320	177	280	825	256	1075	1.47374	5.43163	1.54e-05	0.00361077	2.4424	1
ENSCPOG00000013116	NLE1	notchless homolog 1 (Drosophila) [Source:HGNC Symbol;Acc:19889]	54475	376	206	137	188	79	316	207	300	1098	217	932	1.46906	5.43377	1.59e-05	0.00361236	2.44221	1
ENSCPOG00000013811	RBM18	RNA binding motif protein 18 [Source:HGNC Symbol;Acc:28413]	92400	293	169	358	402	63	212	197	345	2698	374	745	1.75718	5.92343	1.7e-05	0.00373255	2.42799	1
ENSCPOG00000009037	2019-09-12	septin 11 [Source:HGNC Symbol;Acc:25589]	55752	324	121	130	146	90	176	112	237	615	334	675	1.33125	4.8869	1.92e-05	0.00398226	2.39987	1
ENSCPOG00000026687	C3AR1	C3a anaphylatoxin chemotactic receptor [Source:UniProtKB/Swiss-Prot;Acc:O88680]	719	35	27	38	63	57	17	406	417	181	10	246	2.79862	4.14033	1.87e-05	0.00398226	2.39987	1
ENSCPOG00000002522	NA			76	20	31	23	38	27	43	26	41	61	655	2.34382	3.49606	2.16e-05	0.00435335	2.36118	1
ENSCPOG00000005248	GEMIN6	gem (nuclear organelle) associated protein 6 [Source:HGNC Symbol;Acc:20044]	79833	132	39	49	72	39	70	73	91	465	91	220	1.52835	3.83701	2.38e-05	0.00451041	2.34578	1
ENSCPOG00000024702	LRRC25	leucine rich repeat containing 25 [Source:HGNC Symbol;Acc:29806]	126364	140	56	131	32	36	91	183	125	999	189	428	2.36489	4.71119	2.42e-05	0.00451041	2.34578	1
ENSCPOG00000026625	GDF15	growth differentiation factor 15 [Source:HGNC Symbol;Acc:30142]	9518	135	54	127	41	34	81	191	169	941	182	271	2.36561	4.71181	2.42e-05	0.00451041	2.34578	1
ENSCPOG00000000174	SERPINE1	serpin peptidase inhibitor, clade E (nexin, plasminogen activator inhibitor type 1), member 1 [Source:HGNC Symbol;Acc:8583]	5054	8	0	15	1	1	6	5	3	16	16	515	3.84759	2.25616	2.65e-05	0.00481781	2.31715	1
ENSCPOG00000011926	LDHA	lactate dehydrogenase A [Source:HGNC Symbol;Acc:6535]	3939	34	4	18	13	12	22	32	17	87	33	138	1.72009	2.08805	2.81e-05	0.00497619	2.3031	1
ENSCPOG00000013525	MET	Met proto-oncogene [Source:UniProtKB/TrEMBL;Acc:Q07E11]		63	31	70	66	22	66	39	46	168	98	354	1.60201	3.44822	3.12e-05	0.00539586	2.26794	1
ENSCPOG00000007921	SNX9	sorting nexin 9 [Source:HGNC Symbol;Acc:14973]	51429	2663	1522	778	814	1434	1600	1905	2002	7963	2971	5248	1.42659	8.2934	3.2e-05	0.00539848	2.26773	1
ENSCPOG00000029705	NA	U6 spliceosomal RNA [Source:RFAM;Acc:RF00026]		975	734	575	739	298	758	510	793	5368	835	2785	1.45691	7.04743	3.54e-05	0.00584942	2.23289	1
ENSCPOG00000003746	SLC38A2	solute carrier family 38, member 2 [Source:HGNC Symbol;Acc:13448]	54407	18	2	8	11	14	10	5	8	45	27	149	2.11296	1.66898	4.56e-05	0.00735948	2.13315	1
ENSCPOG00000008388	HSP90B1	heat shock protein 90kDa beta (Grp94), member 1 [Source:HGNC Symbol;Acc:12028]	7184	238	125	159	335	147	262	171	223	950	490	444	1.32133	5.26015	5.06e-05	0.0078733	2.10384	1
ENSCPOG00000011253	LACC1	laccase (multicopper oxidoreductase) domain containing 1 [Source:HGNC Symbol;Acc:26789]	144811	13	7	19	15	16	17	15	14	207	32	80	1.86814	2.03495	5.1e-05	0.0078733	2.10384	1
ENSCPOG00000012247	P4HB	prolyl 4-hydroxylase, beta polypeptide [Source:HGNC Symbol;Acc:8548]	5034	238	108	93	153	98	153	130	212	904	223	362	1.44872	4.79288	5.2e-05	0.0078733	2.10384	1
ENSCPOG00000001545	ACSL4	acyl-CoA synthetase long-chain family member 4 [Source:HGNC Symbol;Acc:3571]	2182	85	27	100	156	61	143	27	39	411	263	983	1.8736	4.40958	5.46e-05	0.00801707	2.09598	1
ENSCPOG00000011406	ARL2BP	ADP-ribosylation factor-like 2 binding protein [Source:HGNC Symbol;Acc:17146]	23568	123	46	43	71	39	71	49	82	250	132	263	1.29142	3.62538	5.52e-05	0.00801707	2.09598	1
ENSCPOG00000011404	LMAN1	lectin, mannose-binding, 1 [Source:HGNC Symbol;Acc:6631]	3998	94	39	84	126	53	89	47	63	680	141	274	1.5677	4.14448	6.01e-05	0.00839907	2.07577	1
ENSCPOG00000017250	NA			140	38	85	76	27	80	54	102	223	179	806	1.98131	4.27168	5.98e-05	0.00839907	2.07577	1
ENSCPOG00000014779	THBS1	thrombospondin 1 [Source:HGNC Symbol;Acc:11785]	7057	221	48	163	115	34	144	79	103	501	128	1353	1.87775	4.88552	6.42e-05	0.00880587	2.05523	1
ENSCPOG00000005578	TEAD3	TEA domain family member 3 [Source:HGNC Symbol;Acc:11716]	7005	561	160	166	208	97	278	267	340	1191	442	776	1.33213	5.53308	7.14e-05	0.0096107	2.01725	1
ENSCPOG00000003906	PLEKHA3	pleckstrin homology domain containing, family A (phosphoinositide binding specific) member 3 [Source:HGNC Symbol;Acc:14338]	65977	63	19	48	43	21	29	40	50	169	67	142	1.45142	2.98735	7.9e-05	0.0104096	1.98256	1
ENSCPOG00000008137	ARF6	ADP-ribosylation factor 6 [Source:HGNC Symbol;Acc:659]	382	2616	1227	725	1479	1314	1924	1435	1760	9259	2297	3194	1.23107	8.15733	8.03e-05	0.0104096	1.98256	1
ENSCPOG00000008411	P4HA2	prolyl 4-hydroxylase, alpha polypeptide II [Source:HGNC Symbol;Acc:8547]	8974	82	20	26	33	38	50	51	59	237	80	90	1.31954	3.03823	8.62e-05	0.0109907	1.95898	1
ENSCPOG00000025481	SLC16A3	solute carrier family 16, member 3 (monocarboxylic acid transporter 4) [Source:HGNC Symbol;Acc:10924]	9123	62	44	19	34	25	43	40	48	34	15	691	2.27976	3.57534	8.79e-05	0.01101	1.95821	1
ENSCPOG00000004808	TMEM131	transmembrane protein 131 [Source:HGNC Symbol;Acc:30366]	23505	8	18	2	8	4	11	16	7	43	72	64	2.17945	1.48018	9.34e-05	0.0111195	1.95391	1
ENSCPOG00000006177	MANF	mesencephalic astrocyte-derived neurotrophic factor [Source:HGNC Symbol;Acc:15461]	7873	545	277	591	491	282	365	395	1094	2412	1022	1521	1.50504	6.57905	9.34e-05	0.0111195	1.95391	1
ENSCPOG00000013643	TPM4	tropomyosin 4 [Source:HGNC Symbol;Acc:12013]	7171	64	23	53	59	62	59	22	43	242	64	436	1.75621	3.57354	9.14e-05	0.0111195	1.95391	1
ENSCPOG00000001429	NA			463	115	329	265	223	252	262	249	401	468	2114	1.53709	5.78003	9.71e-05	0.011198	1.95086	1
ENSCPOG00000001437	PITRM1	pitrilysin metallopeptidase 1 [Source:HGNC Symbol;Acc:17663]	10531	841	234	928	661	416	374	357	541	1079	1177	4925	1.53374	6.77819	9.63e-05	0.011198	1.95086	1
ENSCPOG00000004054	LPL	Lipoprotein lipase [Source:UniProtKB/Swiss-Prot;Acc:P11153]	4023	40	33	38	69	33	45	44	53	73	50	556	1.77258	3.4502	0.000106663	0.0115497	1.93743	1
ENSCPOG00000005074	XDH	xanthine dehydrogenase [Source:HGNC Symbol;Acc:12805]	7498	101	21	19	36	12	82	47	75	465	42	19	1.7111	3.34006	0.00010562	0.0115497	1.93743	1
ENSCPOG00000008191	NA			64	28	131	39	19	72	34	59	239	84	1177	2.41151	4.32842	0.000107815	0.0115497	1.93743	1
ENSCPOG00000011654	RNF151	ring finger protein 151 [Source:HGNC Symbol;Acc:23235]	146310	32	7	5	8	7	13	22	19	50	18	38	1.49274	1.40022	0.000108119	0.0115497	1.93743	1
ENSCPOG00000022614	CHORDC1	cysteine and histidine-rich domain (CHORD) containing 1 [Source:HGNC Symbol;Acc:14525]	26973	26	17	41	43	22	23	14	28	162	76	180	1.82258	2.76233	0.000104782	0.0115497	1.93743	1
ENSCPOG00000026810	PFDN1	prefoldin subunit 1 [Source:HGNC Symbol;Acc:8866]	5201	19	3	11	4	14	12	17	17	50	30	51	1.67883	1.34997	0.00011469	0.012074	1.91815	1
ENSCPOG00000004007	NUP153	nucleoporin 153kDa [Source:HGNC Symbol;Acc:8062]	9972	49	24	27	54	36	53	32	46	214	91	136	1.35415	3.02069	0.00011637	0.0120759	1.91808	1
ENSCPOG00000008834	RASSF6	Ras association (RalGDS/AF-6) domain family member 6 [Source:HGNC Symbol;Acc:20796]	166824	5	2	32	46	6	24	1	7	10	2	0	-1.92391	0.782799	0.000121785	0.0124598	1.90449	1
ENSCPOG00000003553	RBM3	RNA binding motif (RNP1, RRM) protein 3 [Source:HGNC Symbol;Acc:9900]	5935	985	521	293	434	405	831	537	889	1063	354	6913	1.6722	7.03042	0.00012365	0.0124749	1.90396	1
ENSCPOG00000011582	ACTA2	actin, alpha 2, smooth muscle, aorta [Source:HGNC Symbol;Acc:130]	59	42	16	23	28	22	36	49	32	58	23	340	1.70678	2.80584	0.000128589	0.0127955	1.89294	1
ENSCPOG00000009601	ZNF410	zinc finger protein 410 [Source:HGNC Symbol;Acc:20144]	57862	561	373	472	389	241	310	453	587	2519	517	963	1.24749	6.32034	0.00013385	0.013139	1.88144	1
ENSCPOG00000014853	SSR1	signal sequence receptor, alpha [Source:HGNC Symbol;Acc:11323]	6745	80	24	51	54	37	59	44	60	166	84	181	1.23835	3.25327	0.000135673	0.0131404	1.88139	1
ENSCPOG00000014038	PRMT5	protein arginine methyltransferase 5 [Source:HGNC Symbol;Acc:10894]	10419	995	251	277	452	278	445	307	484	2736	786	1255	1.3703	6.41547	0.000138179	0.013207	1.8792	1
ENSCPOG00000005577	NA			599	190	238	205	126	382	380	492	1234	359	437	1.19064	5.70587	0.000144522	0.0136144	1.866	1
ENSCPOG00000022994	SERPINH1	serpin peptidase inhibitor, clade H (heat shock protein 47), member 1, (collagen binding protein 1) [Source:HGNC Symbol;Acc:1546]	871	3739	1150	909	973	766	749	1068	2006	8312	1626	4251	1.44902	8.02128	0.00014619	0.0136144	1.866	1
ENSCPOG00000011436	NA			182	129	105	190	67	94	97	152	1023	163	431	1.4081	4.61638	0.000148337	0.0136395	1.8652	1
ENSCPOG00000006271	HILPDA	hypoxia inducible lipid droplet-associated [Source:HGNC Symbol;Acc:28859]	29923	74	54	30	48	18	62	86	52	82	47	488	1.53508	3.47214	0.000159919	0.0145207	1.83801	1
ENSCPOG00000006482	KIAA0101	KIAA0101 [Source:HGNC Symbol;Acc:28961]	9768	80	24	27	28	18	39	41	48	48	53	482	1.69748	3.05335	0.000164138	0.0147198	1.8321	1
ENSCPOG00000008426	C16orf80	chromosome 16 open reading frame 80 [Source:HGNC Symbol;Acc:29523]	29105	26	28	5	2	1	9	104	64	13	5	213	2.71182	2.45803	0.000179362	0.0156974	1.80417	1
ENSCPOG00000025711	NA	U6 spliceosomal RNA [Source:RFAM;Acc:RF00026]		57	99	1	11	9	42	45	1482	18	3	14	3.33718	4.51041	0.000177226	0.0156974	1.80417	1
ENSCPOG00000011276	TNFSF18	tumor necrosis factor (ligand) superfamily, member 18 [Source:HGNC Symbol;Acc:11932]	8995	25	16	11	14	14	4	67	17	226	7	8	2.23102	2.33667	0.000192414	0.0166393	1.77887	1
ENSCPOG00000005692	ACER3	alkaline ceramidase 3 [Source:HGNC Symbol;Acc:16066]	55331	37	9	29	14	12	9	26	35	70	32	73	1.4144	1.94472	0.000206184	0.0176202	1.75399	1
ENSCPOG00000015918	NA			667	265	160	310	194	504	205	321	1130	392	3801	1.62513	6.21902	0.000212323	0.0177278	1.75135	1
ENSCPOG00000020706	C15orf48	chromosome 15 open reading frame 48 [Source:HGNC Symbol;Acc:29898]	84419	534	330	190	290	211	525	247	265	1254	251	3119	1.62513	6.21902	0.000211978	0.0177278	1.75135	1
ENSCPOG00000006451	HYOU1	hypoxia up-regulated 1 [Source:HGNC Symbol;Acc:16931]	10525	138	55	106	216	133	213	66	127	621	401	531	1.42462	4.68724	0.000224972	0.0181578	1.74094	1
ENSCPOG00000007627	SLC30A7	solute carrier family 30 (zinc transporter), member 7 [Source:HGNC Symbol;Acc:19306]	148867	451	121	150	152	99	167	163	242	978	227	402	1.13827	4.94107	0.000222842	0.0181578	1.74094	1
ENSCPOG00000011271	TNFRSF11B	tumor necrosis factor receptor superfamily, member 11b [Source:HGNC Symbol;Acc:11909]	4982	14	10	18	25	12	7	3	7	119	20	152	2.06505	1.94484	0.000221244	0.0181578	1.74094	1
ENSCPOG00000000378	SOD2	Superoxide dismutase [Mn], mitochondrial [Source:UniProtKB/Swiss-Prot;Acc:P49114]	6648	687	202	519	363	207	506	282	332	1319	925	1664	1.28458	6.21797	0.000227721	0.0181776	1.74046	1
ENSCPOG00000002196	GDA	guanine deaminase [Source:HGNC Symbol;Acc:4212]	9615	89	24	40	136	55	92	37	67	301	124	400	1.37959	3.80236	0.000247144	0.0195136	1.70966	1
ENSCPOG00000007403	BACE2	beta-site APP-cleaving enzyme 2 [Source:HGNC Symbol;Acc:934]	25825	412	226	149	219	201	316	200	284	1257	486	759	1.20597	5.55563	0.000255237	0.0199359	1.70036	1
ENSCPOG00000019546		Clusterin [Source:UniProtKB/TrEMBL;Acc:G4WF75]		85	50	32	57	73	107	48	82	218	107	653	1.75983	3.95907	0.000272594	0.0210651	1.67644	1
ENSCPOG00000003647	ICAM1	intercellular adhesion molecule 1 [Source:HGNC Symbol;Acc:5344]	3383	146	91	263	123	44	103	72	201	935	192	456	1.445	4.60885	0.000300251	0.0227977	1.64211	1
ENSCPOG00000024279	SDF2L1	stromal cell-derived factor 2-like 1 [Source:HGNC Symbol;Acc:10676]	23753	929	350	499	575	611	910	591	1363	2484	1617	1206	1.26798	6.94408	0.000301292	0.0227977	1.64211	1
ENSCPOG00000006698	TEX30	testis expressed 30 [Source:HGNC Symbol;Acc:25188]	93081	161	36	81	97	30	111	94	61	429	132	138	1.30351	3.96303	0.000307571	0.0228842	1.64046	1
ENSCPOG00000007166	ACTR8	ARP8 actin-related protein 8 homolog (yeast) [Source:HGNC Symbol;Acc:14672]	93973	492	150	148	289	128	250	243	313	1134	435	622	1.2073	5.45879	0.000308735	0.0228842	1.64046	1
ENSCPOG00000007559	MMP9	matrix metallopeptidase 9 (gelatinase B, 92kDa gelatinase, 92kDa type IV collagenase) [Source:HGNC Symbol;Acc:7176]	4318	9	6	4	7	6	11	0	10	9	7	250	2.65493	1.67763	0.00031789	0.0230915	1.63655	1
ENSCPOG00000024690	TUBA1A	tubulin, alpha 1a [Source:HGNC Symbol;Acc:20766]	7846	298	115	149	203	143	190	212	139	362	263	1629	1.2581	5.15234	0.000315476	0.0230915	1.63655	1
ENSCPOG00000025557	PAK6	p21 protein (Cdc42/Rac)-activated kinase 6 [Source:HGNC Symbol;Acc:16061]	56924	351	185	154	226	115	248	134	166	757	229	1067	1.3298	5.24973	0.000330881	0.0237973	1.62347	1
ENSCPOG00000008260	NA			4	0	30	26	3	12	4	6	75	41	268	2.71525	2.27288	0.000336461	0.0239613	1.62049	1
ENSCPOG00000016547	NA	Small nucleolar RNA SNORA72 [Source:RFAM;Acc:RF00139]		5	1	3	1	7	4	0	3	81	7	7	2.45855	0.576185	0.000382048	0.0266846	1.57374	1
ENSCPOG00000023588	HMOX1	heme oxygenase (decycling) 1 [Source:HGNC Symbol;Acc:5013]	3162	1760	766	10981	11639	9825	7436	2371	33790	49170	74677	57937	2.61933	11.3978	0.000381496	0.0266846	1.57374	1
ENSCPOG00000014453	FAM104A	family with sequence similarity 104, member A [Source:HGNC Symbol;Acc:25918]	84923	44	11	22	21	17	29	35	32	115	32	44	1.19273	2.21586	0.000391547	0.0268321	1.57135	1
ENSCPOG00000020432	DCTD	dCMP deaminase [Source:HGNC Symbol;Acc:2710]	1635	244	99	79	102	86	182	108	149	345	134	682	1.24727	4.52703	0.000391286	0.0268321	1.57135	1
ENSCPOG00000006979	CEP76	centrosomal protein 76kDa [Source:HGNC Symbol;Acc:25727]	79959	216	62	56	110	52	92	83	120	397	174	324	1.17042	4.11157	0.000402731	0.0273405	1.56319	1
ENSCPOG00000003429	TNC	tenascin C [Source:HGNC Symbol;Acc:5318]	3371	16	9	7	15	9	12	2	13	43	15	252	2.30163	2.03852	0.000409993	0.0275758	1.55947	1
ENSCPOG00000003597	PDZD8	PDZ domain containing 8 [Source:HGNC Symbol;Acc:26974]	118987	13	5	6	31	14	17	9	8	163	15	19	1.73836	1.71517	0.000417922	0.0278513	1.55516	1
ENSCPOG00000013446	LMCD1	LIM and cysteine-rich domains 1 [Source:HGNC Symbol;Acc:6633]	29995	31	10	50	27	13	19	10	15	101	72	189	1.59387	2.51355	0.000429354	0.0280975	1.55133	1
ENSCPOG00000019894	ALAS1	aminolevulinate, delta-, synthase 1 [Source:HGNC Symbol;Acc:396]	211	49	30	17	49	55	91	24	15	18	5	4	-1.60679	1.89427	0.00042865	0.0280975	1.55133	1
ENSCPOG00000001500	SLIRP	SRA stem-loop interacting RNA binding protein [Source:HGNC Symbol;Acc:20495]	81892	2355	832	1183	1704	932	1784	1046	1357	10531	1536	2539	1.26564	8.02285	0.000452764	0.0287185	1.54184	1
ENSCPOG00000005471	IGF2BP2	insulin-like growth factor 2 mRNA binding protein 2 [Source:HGNC Symbol;Acc:28867]	10644	104	30	67	70	53	51	55	34	212	132	224	1.31613	3.53847	0.000448424	0.0287185	1.54184	1
ENSCPOG00000010645	SNW1	SNW domain containing 1 [Source:HGNC Symbol;Acc:16696]	22938	2449	712	1153	1719	1324	1510	1247	1171	7173	1730	2604	1.26504	8.02281	0.000454657	0.0287185	1.54184	1
ENSCPOG00000011587	FAS	Fas (TNF receptor superfamily, member 6) [Source:HGNC Symbol;Acc:11920]	355	149	49	89	53	43	100	68	85	239	118	320	1.18865	3.83616	0.000446723	0.0287185	1.54184	1
ENSCPOG00000015527	ATP2B1	ATPase, Ca++ transporting, plasma membrane 1 [Source:HGNC Symbol;Acc:814]	490	371	119	144	201	181	222	188	210	620	247	540	1.09386	5.08374	0.000460161	0.0287845	1.54084	1
ENSCPOG00000023158	AJUBA	ajuba LIM protein [Source:HGNC Symbol;Acc:20250]	84962	147	54	81	102	65	88	57	103	319	131	401	1.32834	4.11245	0.000463627	0.0287845	1.54084	1
ENSCPOG00000004084	NA			677	365	127	246	215	389	326	526	1996	534	497	1.14622	5.926	0.000469995	0.0289326	1.53861	1
ENSCPOG00000005076	ZFAND5	zinc finger, AN1-type domain 5 [Source:HGNC Symbol;Acc:13008]		197	85	83	159	106	123	92	129	276	280	629	1.21867	4.53426	0.000489055	0.0298529	1.52501	1
ENSCPOG00000002986	TSHZ2	teashirt zinc finger homeobox 2 [Source:HGNC Symbol;Acc:13010]	128553	23	4	15	20	13	21	17	19	84	25	40	1.34926	1.66975	0.000493478	0.0298719	1.52474	1
ENSCPOG00000001258	ZNHIT6	zinc finger, HIT-type containing 6 [Source:HGNC Symbol;Acc:26089]	54680	142	41	83	101	61	94	78	105	485	139	216	1.45601	4.17044	0.000499152	0.0299656	1.52338	1
ENSCPOG00000020253	GSTP1	glutathione S-transferase pi 1 [Source:HGNC Symbol;Acc:4638]	2950	16085	6419	5067	5696	2903	9634	10530	15644	22372	7044	29741	1.04681	10.3658	0.000535162	0.0318641	1.4967	1
ENSCPOG00000010980	ELK4	ELK4, ETS-domain protein (SRF accessory protein 1) [Source:HGNC Symbol;Acc:3326]	2005	36	22	8	14	6	22	32	21	66	29	42	1.18908	1.74038	0.000541416	0.0319744	1.4952	1
ENSCPOG00000004312	LGALSL	lectin, galactoside-binding-like [Source:HGNC Symbol;Acc:25012]	29094	91	25	69	102	132	59	21	31	11	71	36	-1.22931	2.93099	0.000575852	0.0337338	1.47193	1
ENSCPOG00000015289	SLC44A1	solute carrier family 44, member 1 [Source:HGNC Symbol;Acc:18798]	23446	101	49	58	144	73	114	42	79	620	160	232	1.33875	4.11528	0.000587003	0.0341119	1.46709	1
ENSCPOG00000004874	GBGT1	globoside alpha-1,3-N-acetylgalactosaminyltransferase 1 [Source:HGNC Symbol;Acc:20460]	26301	641	326	287	259	240	417	443	383	1960	247	896	1.19837	6.04879	0.000604881	0.0348719	1.45752	1
ENSCPOG00000011666	ECE1	Endothelin-converting enzyme 1 [Source:UniProtKB/Swiss-Prot;Acc:P97739]	1889	60	18	47	54	34	91	33	66	232	51	223	1.19489	3.2155	0.000624871	0.0357407	1.44684	1
ENSCPOG00000008781	AMD1	adenosylmethionine decarboxylase 1 [Source:HGNC Symbol;Acc:457]	262	68	29	16	55	39	35	41	30	170	53	150	1.22843	2.79896	0.00065	0.0366016	1.4365	1
ENSCPOG00000012415	SYNCRIP	synaptotagmin binding, cytoplasmic RNA interacting protein [Source:HGNC Symbol;Acc:16918]	10492	2744	859	717	1198	662	1343	1067	1535	4036	1733	4519	1.03226	7.69429	0.000649874	0.0366016	1.4365	1
ENSCPOG00000014054	GCLM	glutamate-cysteine ligase, modifier subunit [Source:HGNC Symbol;Acc:4312]	2730	13	7	22	42	30	27	9	24	86	72	194	1.6906	2.47479	0.000659801	0.0367527	1.43471	1
ENSCPOG00000025878	FAM40B	family with sequence similarity 40, member B [Source:HGNC Symbol;Acc:22209]	57464	14	6	16	27	16	19	8	7	5	3	0	-1.47765	0.519017	0.000662804	0.0367527	1.43471	1
ENSCPOG00000006956	UFL1	UFM1-specific ligase 1 [Source:HGNC Symbol;Acc:23039]	23376	395	206	209	251	156	257	221	200	1560	418	572	1.12316	5.50649	0.000692227	0.0373151	1.42812	1
ENSCPOG00000011163	RAD9A	RAD9 homolog A (S. pombe) [Source:HGNC Symbol;Acc:9827]	5883	280	131	94	107	152	201	146	246	735	172	234	1.14798	4.7635	0.0006901	0.0373151	1.42812	1
ENSCPOG00000011166	PPP1CA	protein phosphatase 1, catalytic subunit, alpha isozyme [Source:HGNC Symbol;Acc:9281]	5499	274	92	104	149	147	142	135	234	901	189	225	1.14362	4.77597	0.000688424	0.0373151	1.42812	1
ENSCPOG00000020765	PTP4A2	protein tyrosine phosphatase type IVA, member 2 [Source:HGNC Symbol;Acc:9635]	8073	41	22	3	25	43	27	20	37	290	45	52	1.6319	2.61225	0.000693494	0.0373151	1.42812	1
ENSCPOG00000009286	DNAJC25	DnaJ (Hsp40) homolog, subfamily C , member 25 [Source:HGNC Symbol;Acc:34187]	548645	97	33	41	83	42	78	69	85	260	83	250	1.16285	3.51992	0.000726547	0.038449	1.41512	1
ENSCPOG00000012940	NAB2	NGFI-A binding protein 2 (EGR1 binding protein 2) [Source:HGNC Symbol;Acc:7627]	4665	1543	664	614	1022	517	1073	787	969	4941	1114	1729	1.06311	7.31934	0.000730446	0.038449	1.41512	1
ENSCPOG00000012941	STAT6	signal transducer and activator of transcription 6, interleukin-4 induced [Source:HGNC Symbol;Acc:11368]	6778	1619	729	732	1077	609	969	609	1126	4619	1064	1860	1.0632	7.31993	0.000722259	0.038449	1.41512	1
ENSCPOG00000009340	SLC5A11	solute carrier family 5 (sodium/glucose cotransporter), member 11 [Source:HGNC Symbol;Acc:23091]	115584	19	3	50	61	48	16	8	8	10	24	1	-1.43732	1.53521	0.000742357	0.0387948	1.41123	1
ENSCPOG00000007295	CCDC23	coiled-coil domain containing 23 [Source:HGNC Symbol;Acc:29204]	374969	94	45	52	71	59	57	71	63	331	81	149	1.12812	3.55746	0.0007759	0.0400023	1.39791	1
ENSCPOG00000026271	COL4A1	collagen, type IV, alpha 1 [Source:HGNC Symbol;Acc:2202]	1282	10743	3550	3309	4617	2797	4960	4136	9002	18578	4486	11559	1.16776	9.79058	0.000776477	0.0400023	1.39791	1
ENSCPOG00000007332	ZNF326	zinc finger protein 326 [Source:HGNC Symbol;Acc:14104]	284695	37	20	22	31	26	32	26	23	167	54	68	1.28406	2.53597	0.000782006	0.0400035	1.3979	1
ENSCPOG00000025462	NA			170	106	157	234	120	88	130	187	1070	205	232	1.256	4.85779	0.00080219	0.040749	1.38988	1
ENSCPOG00000014514	PLOD2	procollagen-lysine, 2-oxoglutarate 5-dioxygenase 2 [Source:HGNC Symbol;Acc:9082]	5352	73	18	46	69	37	50	47	44	170	77	262	1.2449	3.21338	0.00082191	0.0414608	1.38236	1
ENSCPOG00000003888	SLC35B2	solute carrier family 35, member B2 [Source:HGNC Symbol;Acc:16872]	347734	84	47	93	69	58	60	53	73	531	104	137	1.38516	3.81136	0.000836652	0.0419134	1.37765	1
ENSCPOG00000009186	TMEM170B	transmembrane protein 170B [Source:HGNC Symbol;Acc:34244]	100113407	59	35	40	58	18	40	34	39	223	48	168	1.35738	3.01655	0.000851543	0.0423672	1.37297	1
ENSCPOG00000006375	ATP8B1	ATPase, aminophospholipid transporter, class I, type 8B, member 1 [Source:HGNC Symbol;Acc:3706]	5205	300	86	162	124	82	122	83	152	779	141	391	1.14273	4.64981	0.000885615	0.0437626	1.3589	1
ENSCPOG00000005481	AHR	aryl hydrocarbon receptor [Source:RefSeq peptide;Acc:NP_001166525]	196	75	27	26	68	52	46	49	52	247	75	102	1.10912	3.13471	0.00092441	0.045371	1.34322	1
ENSCPOG00000000427	C6orf222	chromosome 6 open reading frame 222 [Source:HGNC Symbol;Acc:33769]	389384	4	0	8	4	0	4	3	1	80	66	0	2.61028	0.694098	0.000930674	0.0453719	1.34321	1
ENSCPOG00000023243	ARL8A	ADP-ribosylation factor-like 8A [Source:HGNC Symbol;Acc:25192]	127829	606	243	131	153	162	442	330	332	1363	256	389	1.10669	5.56665	0.000960801	0.0465284	1.33228	1
ENSCPOG00000000038	MIDN	midnolin [Source:HGNC Symbol;Acc:16298]	90007	725	344	557	449	299	369	262	429	2124	503	1297	1.13303	6.28118	0.0010082	0.0483062	1.316	1
ENSCPOG00000004793	NA			17	9	12	20	5	13	7	16	115	54	55	1.85923	1.78905	0.00101081	0.0483062	1.316	1
ENSCPOG00000007146	PHF3	PHD finger protein 3 [Source:HGNC Symbol;Acc:8921]	23469	96	47	47	89	58	36	89	71	362	71	176	1.27167	3.67754	0.00102707	0.0487625	1.31191	1
ENSCPOG00000015588	CCDC176	chromosome 14 open reading frame 45 [Source:HGNC Symbol;Acc:19855]	80127	93	57	99	187	116	85	43	54	116	74	7	-1.07973	3.39389	0.0010504	0.0495461	1.30499	1
ENSCPOG00000004638	DUSP14	dual specificity phosphatase 14 [Source:HGNC Symbol;Acc:17007]	11072	77	21	36	44	19	64	41	40	265	38	115	1.16151	3.02075	0.00106005	0.0496348	1.30421	1
ENSCPOG00000002948	KIAA1279	KIAA1279 [Source:HGNC Symbol;Acc:23419]	26128	385	97	96	146	86	160	118	176	604	294	395	0.999217	4.70309	0.00106594	0.0496348	1.30421
ENSCPOG00000006584	PCK1	phosphoenolpyruvate carboxykinase 1 (soluble) [Source:HGNC Symbol;Acc:8724]	5105	85	59	62	110	104	126	47	36	24	13	2	-1.49647	2.92646	0.00109124	0.0504891	1.2968
ENSCPOG00000004842	EPN2	epsin 2 [Source:HGNC Symbol;Acc:18639]	22905	49	22	30	21	22	10	25	40	126	38	67	1.24491	2.22765	0.00111093	0.0510748	1.29179
ENSCPOG00000011718	ARMCX3	armadillo repeat containing, X-linked 3 [Source:HGNC Symbol;Acc:24065]	51566	50	21	17	40	29	32	35	39	145	47	40	1.12907	2.49015	0.00112342	0.0513239	1.28968
ENSCPOG00000011494	TSPAN31	tetraspanin 31 [Source:HGNC Symbol;Acc:10539]		607	287	191	303	214	406	303	395	988	445	772	0.903602	5.73782	0.00115263	0.0523295	1.28125
ENSCPOG00000002670	CDK4	cyclin-dependent kinase 4 [Source:HGNC Symbol;Acc:1773]	1019	608	258	214	287	273	479	259	527	886	490	762	0.901462	5.73713	0.00117996	0.0531504	1.27449
ENSCPOG00000003276	FZD7	frizzled family receptor 7 [Source:HGNC Symbol;Acc:4045]	8324	1184	485	416	782	298	553	445	784	3460	830	897	0.999013	6.67776	0.00118535	0.0531504	1.27449
ENSCPOG00000010078	BTG3	BTG family, member 3 [Source:HGNC Symbol;Acc:1132]	10950	209	49	112	137	65	168	81	101	981	183	383	1.14538	4.51186	0.00119387	0.0532041	1.27405
ENSCPOG00000009181	UGCG	UDP-glucose ceramide glucosyltransferase [Source:HGNC Symbol;Acc:12524]	7357	29	9	28	20	12	28	13	15	96	41	64	1.24135	1.96731	0.00120476	0.0533622	1.27277
ENSCPOG00000002246	NDUFA5	NADH dehydrogenase (ubiquinone) 1 alpha subcomplex, 5, 13kDa [Source:HGNC Symbol;Acc:7688]	4698	157	79	33	48	47	64	69	114	451	66	102	1.23327	3.69104	0.00122604	0.0536502	1.27043
ENSCPOG00000014316	RPF1	ribosome production factor 1 homolog (S. cerevisiae) [Source:HGNC Symbol;Acc:30350]	80135	4740	1309	1130	2250	972	2450	1827	2156	6717	3025	8246	1.02757	8.44072	0.00122407	0.0536502	1.27043
ENSCPOG00000020777	URB2	URB2 ribosome biogenesis 2 homolog (S. cerevisiae) [Source:HGNC Symbol;Acc:28967]	9816	143	108	93	110	71	92	93	147	386	189	251	1.02714	4.18016	0.00125169	0.0543101	1.26512
ENSCPOG00000022457	NA			29835	12124	13045	13726	7308	13545	11296	15969	89088	18400	24244	1.11477	11.2458	0.00125607	0.0543101	1.26512
ENSCPOG00000004073	PDIA4	protein disulfide isomerase family A, member 4 [Source:HGNC Symbol;Acc:30167]	9601	4838	1822	1943	1871	2818	4100	2524	5030	9355	6492	4403	1.1527	8.9044	0.00126529	0.0543848	1.26452
ENSCPOG00000005402	CDK1	cyclin-dependent kinase 1 [Source:HGNC Symbol;Acc:1722]	983	109	32	42	19	28	59	45	79	79	17	411	1.55273	3.35552	0.00140755	0.0601439	1.22081
ENSCPOG00000003887	HSP90AB1	heat shock protein 90kDa alpha (cytosolic), class B member 1 [Source:HGNC Symbol;Acc:5258]	3326	86	48	95	93	74	93	57	81	548	157	153	1.2992	4.00484	0.00142812	0.0604247	1.21879
ENSCPOG00000004379	BSPRY	B-box and SPRY domain containing [Source:HGNC Symbol;Acc:18232]	54836	154	57	109	126	73	156	72	81	396	236	301	1.07857	4.19459	0.00143076	0.0604247	1.21879
ENSCPOG00000026279	CKAP4	cytoskeleton-associated protein 4 [Source:HGNC Symbol;Acc:16991]	10970	902	199	579	374	581	522	334	518	1013	764	2992	1.25512	6.61294	0.0014533	0.0610219	1.21451
ENSCPOG00000013785	ALDH3A2	aldehyde dehydrogenase 3 family, member A2 [Source:HGNC Symbol;Acc:403]	224	324	92	175	170	136	174	109	185	1818	276	73	1.40236	5.07613	0.00146307	0.0610792	1.21411
ENSCPOG00000001107	ACTN1	actinin, alpha 1 [Source:HGNC Symbol;Acc:163]	87	29	6	19	25	18	22	23	24	30	21	140	1.23646	1.9872	0.00150219	0.0616491	1.21007
ENSCPOG00000007993	GMNN	geminin, DNA replication inhibitor [Source:HGNC Symbol;Acc:17493]	51053	29	8	8	11	5	53	18	11	60	12	105	1.3124	1.71421	0.00148979	0.0616491	1.21007
ENSCPOG00000024507	NA			5054	2343	3957	5449	2794	3814	3720	5364	34011	4803	3864	1.25731	9.54093	0.00149949	0.0616491	1.21007
ENSCPOG00000002875	EPHX1	epoxide hydrolase 1, microsomal (xenobiotic) [Source:HGNC Symbol;Acc:3401]	2052	4520	3238	4865	5924	2598	4053	2648	4348	36530	6506	4776	1.2531	9.54447	0.00153691	0.0620594	1.20719
ENSCPOG00000006971	MAGI3	membrane associated guanylate kinase, WW and PDZ domain containing 3 [Source:HGNC Symbol;Acc:29647]	260425	474	120	153	149	179	223	192	175	691	381	502	0.940978	5.09503	0.00152523	0.0620594	1.20719
ENSCPOG00000008110	FBXO25	F-box protein 25 [Source:HGNC Symbol;Acc:13596]	26260	89	54	36	55	28	75	44	93	302	72	65	1.21486	3.3429	0.00157421	0.0620594	1.20719
ENSCPOG00000008877	CPNE8	copine VIII [Source:HGNC Symbol;Acc:23498]	144402	79	20	36	27	8	37	54	28	89	65	240	1.18935	2.76053	0.00157459	0.0620594	1.20719
ENSCPOG00000010845	E2F4	E2F transcription factor 4, p107/p130-binding [Source:HGNC Symbol;Acc:3118]	1874	67	26	36	54	26	32	22	59	147	48	152	1.11432	2.83429	0.00158699	0.0620594	1.20719
ENSCPOG00000022142	C16orf93	chromosome 16 open reading frame 93 [Source:HGNC Symbol;Acc:28078]	90835	457	144	139	189	149	278	241	302	785	209	840	0.965762	5.23351	0.00155359	0.0620594	1.20719
ENSCPOG00000026085	PHKG2	phosphorylase kinase, gamma 2 (testis) [Source:HGNC Symbol;Acc:8931]	5261	349	147	131	180	178	271	160	319	846	293	715	0.964737	5.23383	0.00157719	0.0620594	1.20719
ENSCPOG00000026227	MEOX2	mesenchyme homeobox 2 [Source:HGNC Symbol;Acc:7014]	4223	58	16	16	20	17	41	18	48	186	33	19	1.27848	2.40679	0.00158908	0.0620594	1.20719
ENSCPOG00000026475	NA			955	439	372	410	366	644	635	747	805	554	2294	1.03437	6.51264	0.00158405	0.0620594	1.20719
ENSCPOG00000013494	PRPF40A	PRP40 pre-mRNA processing factor 40 homolog A (S. cerevisiae) [Source:HGNC Symbol;Acc:16463]	55660	402	187	330	317	216	275	195	351	1971	346	509	1.13917	5.68668	0.00161967	0.0629159	1.20124
ENSCPOG00000004964	CNOT7	CCR4-NOT transcription complex, subunit 7 [Source:HGNC Symbol;Acc:14101]	29883	165	66	79	114	88	74	90	87	400	149	171	1.17864	4.10124	0.00164705	0.0629692	1.20087
ENSCPOG00000008418	ITGA6	integrin, alpha 6 [Source:HGNC Symbol;Acc:6142]		48	14	62	51	26	33	18	37	170	40	196	1.3561	2.95215	0.00164521	0.0629692	1.20087
ENSCPOG00000014739	INSIG1	insulin induced gene 1 [Source:HGNC Symbol;Acc:6083]	3638	300	116	101	158	150	209	228	213	1618	254	63	1.46705	5.23959	0.00162983	0.0629692	1.20087
ENSCPOG00000004004	SLC20A1	solute carrier family 20 (phosphate transporter), member 1 [Source:HGNC Symbol;Acc:10946]	6574	241	115	102	110	86	211	128	179	397	210	453	1.05904	4.55446	0.00168109	0.0637728	1.19536
ENSCPOG00000010058	DNAH8	dynein, axonemal, heavy chain 8 [Source:HGNC Symbol;Acc:2952]	1769	15	24	5	19	21	42	10	15	9	3	2	-1.51129	1.0172	0.00169441	0.0637728	1.19536
ENSCPOG00000013809	TRMT6	tRNA methyltransferase 6 homolog (S. cerevisiae) [Source:HGNC Symbol;Acc:20900]	51605	76	35	46	82	44	61	37	50	312	98	166	1.17641	3.42516	0.0016924	0.0637728	1.19536
ENSCPOG00000004107	PNN	pinin, desmosome associated protein [Source:HGNC Symbol;Acc:9162]	5411	106	98	91	111	80	97	72	73	593	203	303	1.20525	4.22834	0.00173775	0.0650673	1.18664
ENSCPOG00000000099	PRRG4	proline rich Gla (G-carboxyglutamic acid) 4 (transmembrane) [Source:HGNC Symbol;Acc:30799]	79056	157	35	83	107	52	34	25	36	59	15	10	-1.33843	2.74274	0.0017831	0.0654398	1.18416
ENSCPOG00000002744	ATG7	autophagy related 7 [Source:HGNC Symbol;Acc:16935]	10533	401	178	297	459	259	365	217	317	2738	311	418	1.29093	6.02808	0.00179528	0.0654398	1.18416
ENSCPOG00000003007	MACC1	metastasis associated in colon cancer 1 [Source:HGNC Symbol;Acc:30215]	346389	77	25	72	57	23	58	26	39	353	80	88	1.28582	3.21833	0.00176323	0.0654398	1.18416
ENSCPOG00000007796	XBP1	X-box binding protein 1 [Source:HGNC Symbol;Acc:12801]	7494	969	509	598	805	364	827	496	1119	4524	1203	1297	1.06725	6.99064	0.00180007	0.0654398	1.18416
ENSCPOG00000024165	SLC34A2	solute carrier family 34 (sodium phosphate), member 2 [Source:HGNC Symbol;Acc:11020]	10568	213	69	56	43	50	130	89	57	254	153	392	1.10108	3.97819	0.00179132	0.0654398	1.18416
ENSCPOG00000027427	NA			67	17	33	24	33	39	32	27	198	29	62	1.18397	2.63196	0.00180176	0.0654398	1.18416
ENSCPOG00000005882	BNIP3	BCL2/adenovirus E1B 19kDa interacting protein 3 [Source:HGNC Symbol;Acc:1084]	664	1742	856	666	759	187	834	918	981	2564	762	2119	0.973076	7.04656	0.00186929	0.0675549	1.17034
ENSCPOG00000005760	KANSL2	KAT8 regulatory NSL complex subunit 2 [Source:HGNC Symbol;Acc:26024]	54934	302	152	155	207	111	228	135	197	1081	221	383	1.02384	5.03961	0.00192657	0.0692802	1.15939
ENSCPOG00000007965	C5orf43	chromosome 5 open reading frame 43 [Source:HGNC Symbol;Acc:33861]	643155	1218	458	510	768	628	810	653	615	2903	708	1345	1.09348	6.91634	0.00194673	0.0696604	1.15701
ENSCPOG00000000819	IARS	isoleucyl-tRNA synthetase [Source:HGNC Symbol;Acc:5330]	3376	606	290	279	629	248	443	385	353	1638	514	809	0.973294	5.99176	0.00197157	0.069789	1.15621
ENSCPOG00000007373	TBC1D9	TBC1 domain family, member 9 (with GRAM domain) [Source:HGNC Symbol;Acc:21710]	23158	842	333	411	307	284	458	370	421	931	514	2851	1.07455	6.22358	0.00197526	0.069789	1.15621
ENSCPOG00000014895	NABP2	nucleic acid binding protein 2 [Source:HGNC Symbol;Acc:28412]	79035	79	35	36	69	66	84	38	57	416	62	104	1.35096	3.61927	0.00197915	0.069789	1.15621
ENSCPOG00000015752	MOCS2	molybdenum cofactor synthesis 2 [Source:HGNC Symbol;Acc:7193]	4338	1045	293	386	618	411	537	552	501	2134	553	770	1.04352	6.46138	0.00205051	0.071956	1.14293
ENSCPOG00000015369	EHD4	EH-domain containing 4 [Source:HGNC Symbol;Acc:3245]	30844	26	9	19	19	6	23	9	17	86	26	38	1.15009	1.58179	0.00206515	0.0721214	1.14194
ENSCPOG00000000897	STEAP1	six transmembrane epithelial antigen of the prostate 1 [Source:HGNC Symbol;Acc:11378]	26872	84	31	63	45	50	67	46	47	233	86	172	1.20926	3.40469	0.00209329	0.0727306	1.13828
ENSCPOG00000011329	CSDA	cold shock domain protein A [Source:HGNC Symbol;Acc:2428]	8531	1034	393	419	432	320	701	560	685	665	379	3015	1.03326	6.4821	0.00210262	0.0727306	1.13828
ENSCPOG00000001180	CPEB2	cytoplasmic polyadenylation element binding protein 2 [Source:HGNC Symbol;Acc:21745]	132864	94	31	31	34	19	59	47	25	97	73	191	1.03191	2.89734	0.00213516	0.0732577	1.13515
ENSCPOG00000019561	NA			269	96	237	265	151	175	101	186	565	303	643	0.969054	4.96174	0.00214501	0.0732577	1.13515
ENSCPOG00000025078	ZFP36L1	zinc finger protein 36, C3H type-like 1 [Source:HGNC Symbol;Acc:1107]	677	458	191	106	184	95	241	222	232	1023	197	455	0.98245	5.04673	0.0021582	0.0732577	1.13515
ENSCPOG00000029289	NA	Small nucleolar RNA SNORA2/SNORA34 family [Source:RFAM;Acc:RF00410]		280	109	144	195	117	242	157	166	1333	272	400	1.02078	5.03053	0.00214934	0.0732577	1.13515
ENSCPOG00000000839	ARHGEF3	Rho guanine nucleotide exchange factor (GEF) 3 [Source:HGNC Symbol;Acc:683]	50650	167	52	80	67	61	107	58	91	549	93	142	1.18769	3.99475	0.00227143	0.0758341	1.12014
ENSCPOG00000001729	LGALS12	lectin, galactoside-binding, soluble, 12 [Source:HGNC Symbol;Acc:15788]	85329	28	16	25	51	59	97	9	17	30	20	5	-1.24083	2.02626	0.00227586	0.0758341	1.12014
ENSCPOG00000002969	USP7	ubiquitin specific peptidase 7 (herpes virus-associated) [Source:HGNC Symbol;Acc:12630]	7874	33	33	31	84	28	40	25	56	214	65	124	1.16928	2.98638	0.00225661	0.0758341	1.12014
ENSCPOG00000006910	NA			40	23	8	30	23	51	32	45	144	27	39	1.0468	2.32434	0.00224746	0.0758341	1.12014
ENSCPOG00000005341	METTL10	methyltransferase like 10 [Source:HGNC Symbol;Acc:33787]	399818	129	62	67	54	34	77	59	69	288	71	156	1.00611	3.53509	0.00230846	0.0762982	1.11749
ENSCPOG00000014639	GOLT1B	golgi transport 1B [Source:HGNC Symbol;Acc:20175]	51026	130	32	46	29	29	77	36	61	188	82	210	1.09227	3.2828	0.0023213	0.0762982	1.11749
ENSCPOG00000023294	NA			104	30	55	66	65	68	62	78	322	71	118	1.06474	3.43861	0.00232102	0.0762982	1.11749
ENSCPOG00000006720	HSPA4L	heat shock 70kDa protein 4-like [Source:HGNC Symbol;Acc:17041]	22824	115	49	88	174	80	100	47	78	663	207	121	1.33422	4.20032	0.00234506	0.076732	1.11502
ENSCPOG00000026377	JUN	jun proto-oncogene [Source:HGNC Symbol;Acc:6204]	3725	376	174	281	280	150	227	494	374	735	325	818	1.22222	5.55605	0.00236737	0.0771146	1.11286
ENSCPOG00000010741	CLDN1	claudin 1 [Source:HGNC Symbol;Acc:2032]	9076	31	8	33	26	17	11	9	19	95	23	147	1.55673	2.23258	0.00242149	0.0781764	1.10692
ENSCPOG00000015017	MAP3K1	mitogen-activated protein kinase kinase kinase 1, E3 ubiquitin protein ligase [Source:HGNC Symbol;Acc:6848]	4214	34	12	14	39	11	20	23	27	129	50	76	1.13887	2.11929	0.00241895	0.0781764	1.10692
ENSCPOG00000003854	RPL8	ribosomal protein L8 [Source:HGNC Symbol;Acc:10368]	6132	240	62	63	107	104	179	56	122	762	160	263	1.20057	4.4725	0.00244743	0.0786642	1.10422
ENSCPOG00000002453	FKBP4	FK506 binding protein 4, 59kDa [Source:HGNC Symbol;Acc:3720]	2288	183	100	70	151	54	190	108	162	527	141	188	0.952905	4.27811	0.00257116	0.0817874	1.08731
ENSCPOG00000002734	ACSL1	Long-chain-fatty-acid--CoA ligase 1 [Source:UniProtKB/Swiss-Prot;Acc:Q9JID6]	2180	4751	2373	4191	4325	1057	2932	1010	2033	2726	517	120	-1.31226	8.14091	0.00257844	0.0817874	1.08731
ENSCPOG00000002747	FAM204A	family with sequence similarity 204, member A [Source:HGNC Symbol;Acc:25794]	63877	1072	554	609	743	583	694	521	559	4473	1004	1325	1.02346	6.96265	0.00258963	0.0817874	1.08731
ENSCPOG00000003320	PLEKHH1	pleckstrin homology domain containing, family H (with MyTH4 domain) member 1 [Source:HGNC Symbol;Acc:17733]	57475	65	29	55	53	35	42	42	49	265	68	72	1.23203	3.17332	0.00257588	0.0817874	1.08731
ENSCPOG00000023426	NA			18	7	1324	865	23	8	3	2	170	86	8	-2.84272	4.88449	0.00265035	0.0833428	1.07913
ENSCPOG00000001282	FAM49B	family with sequence similarity 49, member B [Source:HGNC Symbol;Acc:25216]	51571	89	25	39	87	39	84	43	65	355	100	197	1.01006	3.42862	0.00273379	0.085596	1.06755
ENSCPOG00000003444	TMED2	transmembrane emp24 domain trafficking protein 2 [Source:HGNC Symbol;Acc:16996]	10959	305	118	176	192	138	161	106	139	872	282	459	1.01375	4.96878	0.0028179	0.0878508	1.05625
ENSCPOG00000010774	SLC2A13	solute carrier family 2 (facilitated glucose transporter), member 13 [Source:HGNC Symbol;Acc:15956]	114134	4	0	19	34	9	4	4	5	0	1	2	-1.768	0.0119529	0.00286529	0.088568	1.05272
ENSCPOG00000014901	PRKCA	protein kinase C, alpha [Source:HGNC Symbol;Acc:9393]	5578	11	3	7	13	5	8	6	7	56	14	24	1.49236	0.927798	0.0028623	0.088568	1.05272
ENSCPOG00000009179	NA			926	439	383	586	397	774	522	726	2614	405	1073	1.03497	6.58762	0.00290064	0.0892809	1.04924
ENSCPOG00000010418	FXR1	fragile X mental retardation, autosomal homolog 1 [Source:HGNC Symbol;Acc:4023]		503	177	173	205	64	248	270	355	826	194	352	0.992884	5.25556	0.00295624	0.0903143	1.04424
ENSCPOG00000012866	MARS	methionyl-tRNA synthetase [Source:HGNC Symbol;Acc:6898]	4141	47	20	20	27	14	39	36	56	78	48	60	1.13405	2.3844	0.00295909	0.0903143	1.04424
ENSCPOG00000001369	KDELC1	KDEL (Lys-Asp-Glu-Leu) containing 1 [Source:HGNC Symbol;Acc:19350]	79070	242	157	111	186	63	141	129	217	758	179	368	1.02088	4.61189	0.00298748	0.090587	1.04293
ENSCPOG00000008417	ORAI3	ORAI calcium release-activated calcium modulator 3 [Source:HGNC Symbol;Acc:28185]	93129	240	132	83	88	52	97	105	170	565	132	172	1.02692	4.19002	0.00299296	0.090587	1.04293
ENSCPOG00000005099	NA			548	231	298	434	245	308	384	393	775	318	1331	0.850554	5.86013	0.00305418	0.0920563	1.03595
ENSCPOG00000005519	NA			73	22	41	43	43	39	36	65	197	55	84	1.0212	2.92603	0.00310972	0.0932202	1.03049
ENSCPOG00000012173	VIT	vitrin [Source:HGNC Symbol;Acc:12697]	5212	126	40	29	121	37	129	22	30	33	32	20	-1.41418	2.71061	0.00311846	0.0932202	1.03049
ENSCPOG00000000534	ZUFSP	zinc finger with UFM1-specific peptidase domain [Source:HGNC Symbol;Acc:21224]	221302	74	30	65	91	52	64	37	51	393	87	86	1.25407	3.5694	0.00329985	0.0933634	1.02982
ENSCPOG00000002972	FCGR2	Low affinity immunoglobulin gamma Fc region receptor II [Source:UniProtKB/Swiss-Prot;Acc:Q60513]		171	128	109	144	163	233	750	161	644	102	749	1.50335	5.22713	0.00334473	0.0933634	1.02982
ENSCPOG00000003555	TMEM177	transmembrane protein 177 [Source:HGNC Symbol;Acc:28143]	80775	91	25	35	24	17	58	50	65	186	37	45	0.942008	2.71018	0.00334744	0.0933634	1.02982
ENSCPOG00000004251	NA			50	17	33	42	29	39	17	24	205	45	95	1.19418	2.71345	0.00317104	0.0933634	1.02982
ENSCPOG00000006232	GDF1	growth differentiation factor 1 [Source:HGNC Symbol;Acc:4214]	2657	52	33	45	50	35	90	46	51	266	54	89	1.07031	3.17299	0.00316679	0.0933634	1.02982
ENSCPOG00000008013	PPP3CB	protein phosphatase 3, catalytic subunit, beta isozyme [Source:HGNC Symbol;Acc:9315]	5532	103	51	55	75	37	47	61	74	162	71	147	0.868241	3.28232	0.00323338	0.0933634	1.02982
ENSCPOG00000008761	MRPS23	mitochondrial ribosomal protein S23 [Source:HGNC Symbol;Acc:14509]	51649	1814	846	775	540	695	700	802	915	4838	1249	1434	1.10011	7.17294	0.00316999	0.0933634	1.02982
ENSCPOG00000008997	CCDC41	coiled-coil domain containing 41 [Source:HGNC Symbol;Acc:17966]	51134	53	17	11	18	11	43	16	38	76	27	94	1.10582	2.17832	0.00335343	0.0933634	1.02982
ENSCPOG00000010498	VCPIP1	valosin containing protein (p97)/p47 complex interacting protein 1 [Source:HGNC Symbol;Acc:30897]	80124	118	76	61	95	59	86	74	109	475	144	109	1.12502	3.94952	0.00330736	0.0933634	1.02982
ENSCPOG00000011572	TEAD2	TEA domain family member 2 [Source:HGNC Symbol;Acc:11715]	8463	417	178	117	258	183	332	306	295	394	196	984	0.855361	5.18294	0.00331241	0.0933634	1.02982
ENSCPOG00000012478	PFDN4	prefoldin subunit 4 [Source:HGNC Symbol;Acc:8868]	5203	94	15	14	28	23	28	32	36	127	32	94	0.929032	2.35425	0.00319931	0.0933634	1.02982
ENSCPOG00000013256	TM4SF1	transmembrane 4 L six family member 1 [Source:HGNC Symbol;Acc:11853]	4071	93	51	52	78	52	88	39	84	307	73	222	1.06376	3.6093	0.00331785	0.0933634	1.02982
ENSCPOG00000013679	HELB	helicase (DNA) B [Source:HGNC Symbol;Acc:17196]	92797	7	11	9	11	13	17	14	18	78	5	42	1.371	1.38289	0.00319056	0.0933634	1.02982
ENSCPOG00000017246	NA	Small nucleolar RNA SNORA2/SNORA34 family [Source:RFAM;Acc:RF00410]		16	9	7	21	10	9	12	16	102	15	26	1.20988	1.36791	0.00332446	0.0933634	1.02982
ENSCPOG00000017408	NA			132156	22800	57796	106008	60952	43347	17554	77100	24159	11216	14906	-1.32478	12.6365	0.00324918	0.0933634	1.02982
ENSCPOG00000017414	NA			142375	24230	57297	79588	89260	38235	17553	69091	27147	10670	18879	-1.32478	12.6365	0.00324918	0.0933634	1.02982
ENSCPOG00000022064	NA			47	23	47	46	36	21	31	30	157	53	110	1.1982	2.7638	0.00335461	0.0933634	1.02982
ENSCPOG00000023237	CD37	CD37 molecule [Source:HGNC Symbol;Acc:1666]		477	155	124	198	182	320	353	291	316	190	759	0.857448	5.18215	0.00324279	0.0933634	1.02982
ENSCPOG00000003421	NHP2	NHP2 ribonucleoprotein homolog (yeast) [Source:HGNC Symbol;Acc:14377]	55651	1420	696	424	627	368	741	699	891	1844	653	2067	0.8803	6.81047	0.00336801	0.0933786	1.02975
ENSCPOG00000000392	RANBP2	RAN binding protein 2 [Source:HGNC Symbol;Acc:9848]	5903	707	400	436	680	302	491	376	440	1921	619	909	0.91744	6.25373	0.00341476	0.0939575	1.02707
ENSCPOG00000002581	IDI1	isopentenyl-diphosphate delta isomerase 1 [Source:HGNC Symbol;Acc:5387]	3422	14	9	18	21	13	19	3	23	208	74	15	1.7837	1.99685	0.00341458	0.0939575	1.02707
ENSCPOG00000003419	RMND5B	required for meiotic nuclear division 5 homolog B (S. cerevisiae) [Source:HGNC Symbol;Acc:26181]	64777	1346	592	470	631	480	901	732	829	2275	619	1852	0.878585	6.8106	0.00343479	0.0940723	1.02654
ENSCPOG00000006652	CHCHD4	coiled-coil-helix-coiled-coil-helix domain containing 4 [Source:HGNC Symbol;Acc:26467]	131474	266	112	125	138	79	125	85	199	628	191	172	0.964015	4.50972	0.00344483	0.0940723	1.02654
ENSCPOG00000003632	NA			15	6	33	35	29	29	6	22	131	37	85	1.47363	2.35496	0.00349327	0.0949439	1.02253
ENSCPOG00000022538	NOB1	NIN1/RPN12 binding protein 1 homolog (S. cerevisiae) [Source:HGNC Symbol;Acc:29540]	28987	1001	399	339	439	310	550	465	654	2072	504	909	0.839798	6.29657	0.00350289	0.0949439	1.02253
ENSCPOG00000001869	TADA2A	transcriptional adaptor 2A [Source:HGNC Symbol;Acc:11531]	6871	80	63	47	92	33	54	69	94	301	73	112	0.969758	3.48412	0.00353229	0.0953849	1.02052
ENSCPOG00000006788	NA			32	11	31	0	0	3	9	9	51	47	190	2.04499	1.86872	0.00356783	0.0959879	1.01778
ENSCPOG00000001153	POLR2G	polymerase (RNA) II (DNA directed) polypeptide G [Source:HGNC Symbol;Acc:9194]	5436	41	14	26	30	26	29	32	40	111	23	49	1.04559	2.24538	0.0037873	0.0980334	1.00863
ENSCPOG00000001675	DDIT4	DNA-damage-inducible transcript 4 [Source:HGNC Symbol;Acc:24944]	54541	15	2	9	3	5	16	6	7	26	16	33	1.33618	0.781728	0.00371262	0.0980334	1.00863
ENSCPOG00000002672	NA			21	12	18	15	35	17	14	21	39	26	154	1.32932	1.94797	0.00377678	0.0980334	1.00863
ENSCPOG00000002739	ATP2A2	ATPase, Ca++ transporting, cardiac muscle, slow twitch 2 [Source:HGNC Symbol;Acc:812]	488	719	504	994	622	382	487	435	624	3019	1467	1287	1.05354	6.66141	0.00380581	0.0980334	1.00863
ENSCPOG00000003866	KCTD1	potassium channel tetramerisation domain containing 1 [Source:HGNC Symbol;Acc:18249]	284252	529	256	194	319	180	405	264	325	1811	400	542	1.22212	5.84381	0.00379277	0.0980334	1.00863
ENSCPOG00000004169	HSPA8	heat shock 70kDa protein 8 [Source:HGNC Symbol;Acc:5241]	3312	26529	10912	14592	15534	10306	17170	12656	20503	111828	14216	7741	1.30057	11.5013	0.00376283	0.0980334	1.00863
ENSCPOG00000012194	CCDC75	coiled-coil domain containing 75 [Source:HGNC Symbol;Acc:26768]	253635	148	97	62	111	58	113	99	111	414	85	153	0.954472	3.95294	0.00373326	0.0980334	1.00863
ENSCPOG00000017558	NA	Small nucleolar RNA SNORD14 [Source:RFAM;Acc:RF00016]		27786	11315	16028	15451	7279	13857	13801	22373	163339	13048	5730	1.30145	11.5001	0.00375156	0.0980334	1.00863
ENSCPOG00000020925	NA	Small nucleolar RNA SNORD14 [Source:RFAM;Acc:RF00016]		29058	13617	12609	17725	5221	14903	12935	19910	114414	13963	7951	1.30144	11.5	0.00375543	0.0980334	1.00863
ENSCPOG00000020967	NA			18	4	5	16	15	51	14	4	162	13	17	1.48206	1.84996	0.00376987	0.0980334	1.00863
ENSCPOG00000022974	NA	Small nucleolar RNA SNORD14 [Source:RFAM;Acc:RF00016]		31299	14469	12498	13302	7637	13141	12933	17835	128549	13272	10058	1.30149	11.4996	0.00375959	0.0980334	1.00863
ENSCPOG00000025463	UPF1	UPF1 regulator of nonsense transcripts homolog (yeast) [Source:HGNC Symbol;Acc:9962]	5976	66	36	42	52	30	91	50	69	330	55	87	1.04374	3.18606	0.003744	0.0980334	1.00863
ENSCPOG00000000010	H6PD	hexose-6-phosphate dehydrogenase (glucose 1-dehydrogenase) [Source:HGNC Symbol;Acc:4795]	9563	10	4	18	20	17	7	5	1	8	8	1	-1.24389	0.362686	0.00384219	0.0986207	1.00603
ENSCPOG00000026550	CGNL1	cingulin-like 1 [Source:HGNC Symbol;Acc:25931]	84952	114	84	64	86	26	88	58	168	362	82	109	0.925867	3.60389	0.00398818	0.102008	0.991367
ENSCPOG00000002962	NA			1143	498	445	895	472	763	646	642	1463	687	2629	0.83868	6.66959	0.00402493	0.102228	0.990432
ENSCPOG00000023888	NA			260	66	103	98	87	153	152	183	254	135	223	0.771631	4.27589	0.00401738	0.102228	0.990432
ENSCPOG00000002145	PMP22	peripheral myelin protein 22 [Source:HGNC Symbol;Acc:9118]	5376	168	90	143	133	86	131	79	168	593	247	179	0.990463	4.41194	0.0040569	0.102324	0.990022
ENSCPOG00000009972	FBXO32	F-box protein 32 [Source:HGNC Symbol;Acc:16731]	114907	20	9	17	16	4	23	11	20	71	53	35	1.05505	1.57932	0.00405043	0.102324	0.990022
ENSCPOG00000009079	CRTC1	CREB regulated transcription coactivator 1 [Source:HGNC Symbol;Acc:16062]	23373	120	23	8	3	3	70	37	57	199	45	35	1.2395	2.61396	0.00411402	0.103406	0.985455
ENSCPOG00000019872	FAIM	Fas apoptotic inhibitory molecule [Source:HGNC Symbol;Acc:18703]	55179	336	160	206	242	183	367	140	212	137	41	46	-0.974531	4.47234	0.00418361	0.104792	0.979671
ENSCPOG00000022159	NA			73	14	27	40	37	56	12	32	17	11	2	-1.3953	1.79955	0.00420822	0.105046	0.978619
ENSCPOG00000005524	APPBP2	amyloid beta precursor protein (cytoplasmic tail) binding protein 2 [Source:HGNC Symbol;Acc:622]	10513	172	29	54	96	51	53	64	83	345	92	98	0.868618	3.55512	0.00429499	0.106481	0.97273
ENSCPOG00000006011	TACR2	Substance-K receptor [Source:UniProtKB/Swiss-Prot;Acc:Q64077]	6865	2446	1052	1584	1280	862	1515	1573	2105	3449	1198	4309	0.88886	7.86333	0.00428285	0.106481	0.97273
ENSCPOG00000006004	HK1	hexokinase 1 [Source:HGNC Symbol;Acc:4922]	3098	1894	1025	1220	1511	988	1501	1735	1518	2712	941	6246	0.88709	7.86611	0.00431589	0.106635	0.972102
ENSCPOG00000003487	MTERFD1	MTERF domain containing 1 [Source:HGNC Symbol;Acc:24258]	51001	149	56	110	77	78	122	72	104	423	116	148	1.01562	3.98943	0.0043783	0.106737	0.971684
ENSCPOG00000004892	DPP10	dipeptidyl-peptidase 10 (non-functional) [Source:HGNC Symbol;Acc:20823]	57628	9	9	18	5	1	2	5	63	40	18	4	1.86191	1.20082	0.00437343	0.106737	0.971684
ENSCPOG00000008508	SPAG9	sperm associated antigen 9 [Source:HGNC Symbol;Acc:14524]	9043	151	56	105	99	69	94	41	75	573	168	154	1.11327	3.9965	0.00437881	0.106737	0.971684
ENSCPOG00000023014	LOC100379239	syntaxin-interacting protein OCSYN [Source:RefSeq peptide;Acc:NP_001166582]		221	85	60	92	61	146	63	239	514	191	151	0.975926	4.19555	0.00437148	0.106737	0.971684
ENSCPOG00000024268	PGPEP1	pyroglutamyl-peptidase I [Source:HGNC Symbol;Acc:13568]	54858	24	7	15	20	28	21	13	14	48	60	88	1.16794	1.78046	0.00440084	0.106915	0.970959
ENSCPOG00000007895	DSP	desmoplakin [Source:HGNC Symbol;Acc:3052]	1832	658	297	363	426	433	754	732	754	717	863	1181	0.854238	6.31134	0.00451785	0.109392	0.961013
ENSCPOG00000008722	MGAT3	mannosyl (beta-1,4-)-glycoprotein beta-1,4-N-acetylglucosaminyltransferase [Source:HGNC Symbol;Acc:7046]	4248	12	10	11	7	12	29	3	2	9	4	2	-1.1652	0.360856	0.00463416	0.111836	0.95142
ENSCPOG00000012843	RAP2B	RAP2B, member of RAS oncogene family [Source:HGNC Symbol;Acc:9862]	5912	44	17	28	35	22	38	23	22	65	16	277	1.25668	2.62707	0.00470694	0.113216	0.946093
ENSCPOG00000001095	NA			241	119	146	140	89	205	74	291	1236	562	26	1.32853	4.86938	0.00472927	0.113378	0.945473
ENSCPOG00000000811	CEBPB	CCAAT/enhancer binding protein (C/EBP), beta [Source:HGNC Symbol;Acc:1834]	1051	310	89	175	143	68	207	159	200	332	233	685	1.0506	4.81187	0.0048032	0.114395	0.941594
ENSCPOG00000021888	ZNF362	zinc finger protein 362 [Source:HGNC Symbol;Acc:18079]	149076	73	54	70	69	57	78	20	39	62	48	42	-0.65672	2.77789	0.00479135	0.114395	0.941594
ENSCPOG00000011480	KIAA0284	KIAA0284 [Source:HGNC Symbol;Acc:20362]	283638	1405	657	532	985	692	959	784	728	3607	999	2598	1.10494	7.14132	0.00483493	0.114774	0.940155
ENSCPOG00000024323	NA			584	193	522	648	227	572	305	566	936	734	1221	0.872231	6.15624	0.00487052	0.115243	0.938387
ENSCPOG00000001502	RPE	ribulose-5-phosphate-3-epimerase [Source:HGNC Symbol;Acc:10293]	6120	276	141	159	283	155	232	145	159	910	207	460	0.99435	5.00707	0.00496196	0.11627	0.934532
ENSCPOG00000012071	YAE1D1	Yae1 domain containing 1 [Source:HGNC Symbol;Acc:24857]	57002	513	230	212	315	227	405	236	321	1295	256	618	0.976785	5.64349	0.0049493	0.11627	0.934532
ENSCPOG00000013953	NA			1978	715	860	1228	544	1498	908	1104	6580	824	1301	0.972037	7.46319	0.00493005	0.11627	0.934532
ENSCPOG00000012303	FGD6	FYVE, RhoGEF and PH domain containing 6 [Source:HGNC Symbol;Acc:21740]	55785	44	22	16	25	13	31	29	43	78	32	73	0.989828	2.07294	0.00507456	0.117769	0.92897
ENSCPOG00000012310	RBMS1	RNA binding motif, single stranded interacting protein 1 [Source:HGNC Symbol;Acc:9907]	5937	385	110	293	264	165	275	157	232	926	304	752	0.999256	5.35511	0.00505968	0.117769	0.92897
ENSCPOG00000015607	OIT3	oncoprotein induced transcript 3 [Source:HGNC Symbol;Acc:29953]	170392	86	47	39	52	29	34	16	35	38	19	3	-0.995239	2.19347	0.00506114	0.117769	0.92897
ENSCPOG00000000958	USP14	ubiquitin specific peptidase 14 (tRNA-guanine transglycosylase) [Source:HGNC Symbol;Acc:12612]	9097	377	138	182	325	114	320	135	264	599	304	933	0.947195	5.28708	0.00512727	0.118611	0.925876
ENSCPOG00000010760	RASL11B	RAS-like, family 11, member B [Source:HGNC Symbol;Acc:23804]	65997	110	72	103	102	74	117	41	57	466	111	413	1.31613	4.14959	0.00515785	0.118611	0.925876
ENSCPOG00000027984	NA			14	10	13	18	17	15	9	9	7	6	0	-1.23534	0.596425	0.00515983	0.118611	0.925876
ENSCPOG00000026472	NA			42	16	12	21	13	24	35	36	44	14	54	0.902394	1.88885	0.00522579	0.119748	0.921732
ENSCPOG00000012689	STK17A	serine/threonine kinase 17a [Source:HGNC Symbol;Acc:11395]	9263	349	92	257	313	182	202	104	280	1577	331	215	1.12548	5.31839	0.00526954	0.120371	0.919478
ENSCPOG00000007494	DPH2	DPH2 homolog (S. cerevisiae) [Source:HGNC Symbol;Acc:3004]	1802	98	45	57	56	34	58	70	88	124	77	135	0.846415	3.24808	0.00535064	0.12184	0.914209
ENSCPOG00000019788	NA	Small nucleolar RNA SNORA73 family [Source:RFAM;Acc:RF00045]		14	9	12	14	16	24	7	18	136	36	11	1.23798	1.59817	0.00538376	0.122211	0.912889
ENSCPOG00000024355	NA			65	36	24	35	24	62	21	31	18	15	4	-1.09225	1.97174	0.00540953	0.122414	0.91217
ENSCPOG00000006926	NA			11	5	13	12	18	16	8	25	55	12	58	1.30684	1.43893	0.005464	0.123262	0.909169
ENSCPOG00000000376	YOD1	YOD1 OTU deubiquinating enzyme 1 homolog (S. cerevisiae) [Source:HGNC Symbol;Acc:25035]	55432	37	20	30	21	26	10	32	34	97	42	51	1.09668	2.09145	0.00549394	0.123554	0.908142
ENSCPOG00000004612	PTPRN	protein tyrosine phosphatase, receptor type, N [Source:HGNC Symbol;Acc:9676]	5798	81	12	10	30	18	43	14	26	19	28	399	1.57506	2.72123	0.0055565	0.123811	0.90724
ENSCPOG00000006566	KPNB1	karyopherin (importin) beta 1 [Source:HGNC Symbol;Acc:6400]	3837	145	45	123	142	108	76	51	89	270	196	397	0.96208	4.01931	0.00555417	0.123811	0.90724
ENSCPOG00000006610	STK24	serine/threonine kinase 24 [Source:HGNC Symbol;Acc:11403]	8428	786	306	468	458	260	406	308	444	1850	675	740	0.87871	6.15443	0.00554622	0.123811	0.90724
ENSCPOG00000004028	PIGA	phosphatidylinositol glycan anchor biosynthesis, class A [Source:HGNC Symbol;Acc:8957]	5277	211	42	52	41	35	82	46	94	417	66	102	0.955788	3.49076	0.00558711	0.124112	0.906185
ENSCPOG00000002426	TAF1D	TATA box binding protein (TBP)-associated factor, RNA polymerase I, D, 41kDa [Source:HGNC Symbol;Acc:28759]	79101	9	3	14	8	16	21	10	17	58	12	30	1.18667	1.18262	0.00566582	0.125096	0.902757
ENSCPOG00000007434	ALDOA	aldolase A, fructose-bisphosphate [Source:HGNC Symbol;Acc:414]	226	129	39	43	35	31	41	44	65	97	70	163	0.860778	3.02563	0.00566073	0.125096	0.902757
ENSCPOG00000000462	DNAJA1	DnaJ (Hsp40) homolog, subfamily A, member 1 [Source:HGNC Symbol;Acc:5229]	3301	3453	1192	1725	1280	1184	1736	1518	2000	7117	2445	3150	0.98243	8.1846	0.00572837	0.126094	0.899307
ENSCPOG00000013329	GLIPR2	GLI pathogenesis-related 2 [Source:HGNC Symbol;Acc:18007]	152007	134	44	45	45	25	40	60	102	144	62	111	0.858782	3.02491	0.00589468	0.129362	0.888192
ENSCPOG00000014246	PDK4	pyruvate dehydrogenase kinase, isozyme 4 [Source:HGNC Symbol;Acc:8812]	5166	119	48	45	64	34	50	37	31	36	30	11	-0.917718	2.50436	0.00592313	0.129595	0.887411
ENSCPOG00000012316	PKP3	plakophilin 3 [Source:HGNC Symbol;Acc:9025]	11187	19	10	210	13	14	11	6	408	451	10	0	2.21067	3.67052	0.00604614	0.131889	0.87979
ENSCPOG00000010072	IGFBP5	insulin-like growth factor binding protein 5 [Source:HGNC Symbol;Acc:5474]	3488	913	442	384	1343	944	1395	452	510	225	573	121	-1.11625	6.30222	0.00609458	0.132548	0.877627
ENSCPOG00000014894	SEC61B	Sec61 beta subunit [Source:HGNC Symbol;Acc:16993]	10952	1416	455	856	691	364	712	459	658	2932	962	1302	0.892594	6.83679	0.0061444	0.133233	0.875389
ENSCPOG00000005663	NA			1206	352	527	527	512	746	590	809	2106	765	801	0.845161	6.65136	0.00616877	0.133363	0.874965
ENSCPOG00000026547	KCTD10	potassium channel tetramerisation domain containing 10 [Source:HGNC Symbol;Acc:23236]	83892	8	1	3	7	10	6	2	10	31	7	22	1.3331	0.267125	0.00619298	0.133489	0.874555
ENSCPOG00000009876	SGSM3	small G protein signaling modulator 3 [Source:HGNC Symbol;Acc:25228]	27352	574	204	125	163	145	533	391	386	1082	218	269	0.874401	5.501	0.00627933	0.13495	0.869828
ENSCPOG00000003209	IGSF11	immunoglobulin superfamily, member 11 [Source:HGNC Symbol;Acc:16669]	152404	66	28	32	55	33	73	26	52	169	45	256	1.12205	3.10508	0.00636881	0.136469	0.864965
ENSCPOG00000019420	NAP1L1	nucleosome assembly protein 1-like 1 [Source:HGNC Symbol;Acc:7637]	4673	1583	688	778	1122	752	1155	624	1204	3719	849	1988	0.832476	7.26805	0.00642282	0.137222	0.862577
ENSCPOG00000019262	TRMT44	tRNA methyltransferase 44 homolog (S. cerevisiae) [Source:HGNC Symbol;Acc:26653]	152992	611	215	218	300	207	526	436	512	1941	254	271	0.836854	5.7593	0.00646257	0.137666	0.861174
ENSCPOG00000005200	SAMM50	sorting and assembly machinery component 50 homolog (S. cerevisiae) [Source:HGNC Symbol;Acc:24276]	25813	2665	1290	1000	1251	875	1220	1234	1783	6942	1462	1456	0.925933	7.82037	0.0064892	0.137829	0.860659
ENSCPOG00000010716	MRPL30	mitochondrial ribosomal protein L30 [Source:HGNC Symbol;Acc:14036]	51263	173	80	91	113	23	135	49	100	639	130	125	1.21211	4.22964	0.0065452	0.138613	0.858195
ENSCPOG00000010091	NFIA	nuclear factor I/A [Source:HGNC Symbol;Acc:7784]	4774	71	33	102	120	90	40	25	29	102	25	27	-0.837587	2.93754	0.00656713	0.138673	0.858007
ENSCPOG00000000227	NA			357	66	427	345	117	791	125	87	124	52	16	-1.88998	4.69026	0.00667999	0.139062	0.85679
ENSCPOG00000003235	ARGLU1	arginine and glutamate rich 1 [Source:HGNC Symbol;Acc:25482]	55082	694	249	282	477	319	939	271	555	2695	619	598	0.902217	6.28841	0.00668128	0.139062	0.85679
ENSCPOG00000009248	NA			265	151	172	327	253	186	145	268	1152	357	415	1.06311	5.32524	0.00667884	0.139062	0.85679
ENSCPOG00000015644	GABRP	gamma-aminobutyric acid (GABA) A receptor, pi [Source:HGNC Symbol;Acc:4089]	2568	360	38	84	230	190	394	218	57	420	260	1665	1.33803	5.28308	0.00664457	0.139062	0.85679
ENSCPOG00000025549	SIGIRR	single immunoglobulin and toll-interleukin 1 receptor (TIR) domain [Source:HGNC Symbol;Acc:30575]	59307	21	9	155	12	13	12	6	403	391	10	0	2.2023	3.65869	0.00662616	0.139062	0.85679
ENSCPOG00000009495	GNPNAT1	glucosamine-phosphate N-acetyltransferase 1 [Source:HGNC Symbol;Acc:19980]		246	129	151	214	128	156	134	236	982	228	306	0.884623	4.90211	0.00679386	0.141002	0.850775
ENSCPOG00000007789	NFKB1	nuclear factor of kappa light polypeptide gene enhancer in B-cells 1 [Source:HGNC Symbol;Acc:7794]	4790	421	136	224	167	156	256	164	318	616	420	378	0.747692	5.01478	0.00685375	0.141289	0.849891
ENSCPOG00000012444	CDC26	cell division cycle 26 homolog (S. cerevisiae) [Source:HGNC Symbol;Acc:17839]	246184	36	18	37	27	29	42	23	24	144	46	58	1.00166	2.41589	0.00686606	0.141289	0.849891
ENSCPOG00000020852	NA			25	11	17	11	16	12	4	11	13	8	0	-1.02417	0.5119	0.0068397	0.141289	0.849891
ENSCPOG00000013797	SLC26A1	solute carrier family 26 (sulfate transporter), member 1 [Source:HGNC Symbol;Acc:10993]	10861	43	34	21	47	27	58	21	46	16	9	4	-1.04615	1.9006	0.00688603	0.1413	0.849858
ENSCPOG00000009019	INPP5F	inositol polyphosphate-5-phosphatase F [Source:HGNC Symbol;Acc:17054]	22876	211	122	132	238	139	115	138	111	1025	119	417	1.056	4.83689	0.00691455	0.141485	0.849289
ENSCPOG00000006335	SMNDC1	survival motor neuron domain containing 1 [Source:HGNC Symbol;Acc:16900]	10285	233	96	164	128	69	127	122	170	506	195	175	0.897805	4.42177	0.00694653	0.141663	0.848744
ENSCPOG00000027135	NA			81	32	15	35	25	57	19	63	115	65	102	0.849084	2.69733	0.00696223	0.141663	0.848744
ENSCPOG00000003923	LYAR	Ly1 antibody reactive homolog (mouse) [Source:HGNC Symbol;Acc:26021]	55646	82	46	74	41	60	57	29	54	195	143	280	1.04665	3.4211	0.00698603	0.14175	0.848477
ENSCPOG00000015606	ERCC1	excision repair cross-complementing rodent repair deficiency, complementation group 1 (includes overlapping antisense sequence) [Source:HGNC Symbol;Acc:3433]	2067	356	140	83	68	63	126	199	191	193	124	484	0.829256	4.34701	0.00701463	0.141934	0.847914
ENSCPOG00000015603	CD3EAP	CD3e molecule, epsilon associated protein [Source:HGNC Symbol;Acc:24219]	10849	247	121	68	76	89	156	142	157	167	151	492	0.82669	4.34561	0.00710955	0.143455	0.843284
ENSCPOG00000003850	MPZL1	myelin protein zero-like 1 [Source:HGNC Symbol;Acc:7226]	9019	407	128	209	176	80	260	169	180	752	172	390	0.80753	4.95077	0.00715433	0.143959	0.841762
ENSCPOG00000008493	NA			13465	5680	4171	5207	4329	9934	7924	5090	7777	6649	56158	0.955956	10.2529	0.00722383	0.144956	0.838765
ENSCPOG00000007903	TBC1D12	TBC1 domain family, member 12 [Source:HGNC Symbol;Acc:29082]	23232	106	61	111	138	67	75	89	92	359	172	212	1.14167	3.98769	0.00732197	0.146241	0.834932
ENSCPOG00000010555	DNAJB4	DnaJ (Hsp40) homolog, subfamily B, member 4 [Source:HGNC Symbol;Acc:14886]	11080	24	11	13	16	12	9	14	26	26	19	55	1.04537	1.38105	0.00732814	0.146241	0.834932
ENSCPOG00000000867	MCM3	minichromosome maintenance complex component 3 [Source:HGNC Symbol;Acc:6945]	4172	20	7	2	7	3	19	9	16	93	6	7	1.24923	0.904915	0.00735	0.146275	0.83483
ENSCPOG00000006447	NA			344	130	420	262	170	238	154	294	598	333	1368	1.03005	5.4706	0.00741674	0.1472	0.832092
ENSCPOG00000000959	THOC1	THO complex 1 [Source:HGNC Symbol;Acc:19070]	9984	320	128	194	456	220	360	143	230	639	360	1117	0.92057	5.33629	0.00744738	0.147405	0.831487
ENSCPOG00000015119	ABCC4	ATP-binding cassette, sub-family C (CFTR/MRP), member 4 [Source:HGNC Symbol;Acc:55]	10257	203	83	204	233	209	220	102	217	1039	444	510	0.974411	5.07473	0.00749794	0.147942	0.829908
ENSCPOG00000015311	TTC14	tetratricopeptide repeat domain 14 [Source:HGNC Symbol;Acc:24697]	151613	119	49	67	92	69	75	54	86	289	107	184	0.909658	3.61955	0.00751973	0.147942	0.829908
ENSCPOG00000023357	CYP4A13	Cytochrome P450 [Source:UniProtKB/TrEMBL;Acc:Q06768]		326	84	441	334	95	905	118	131	162	39	17	-1.87521	4.75991	0.00753561	0.147942	0.829908
ENSCPOG00000008059	OLR1	oxidized low density lipoprotein (lectin-like) receptor 1 [Source:HGNC Symbol;Acc:8133]	4973	46	9	24	29	21	32	23	12	166	43	9	1.26752	2.2951	0.00757975	0.148148	0.829303
ENSCPOG00000022893	NA			68	23	19	21	17	27	9	16	7	13	15	-1.05907	1.41802	0.0075869	0.148148	0.829303
ENSCPOG00000004140	RPL7	ribosomal protein L7 [Source:HGNC Symbol;Acc:10363]	6129	38843	20209	18621	26587	20920	30346	18623	28417	116608	19109	66229	0.899195	12.0408	0.00763532	0.148652	0.82783
ENSCPOG00000005439	NA			76	31	21	32	26	19	35	52	111	56	57	0.897396	2.39926	0.00765397	0.148652	0.82783
ENSCPOG00000019204	NA	U6atac minor spliceosomal RNA [Source:RFAM;Acc:RF00619]		17	8	9	21	6	29	10	9	115	29	12	1.19534	1.50089	0.00767407	0.148652	0.82783
ENSCPOG00000001097	RRAS2	related RAS viral (r-ras) oncogene homolog 2 [Source:HGNC Symbol;Acc:17271]	22800	99	31	67	79	25	41	46	45	189	103	219	1.04916	3.28428	0.00774878	0.1497	0.824779
ENSCPOG00000012573	NCBP1	nuclear cap binding protein subunit 1, 80kDa [Source:HGNC Symbol;Acc:7658]	4686	52	19	26	31	12	44	28	48	71	39	71	0.804047	2.28515	0.00777864	0.149878	0.824262
ENSCPOG00000005352	HN1L	hematological and neurological expressed 1-like [Source:HGNC Symbol;Acc:14137]	90861	125	57	65	95	75	103	80	89	227	156	173	0.838847	3.81834	0.00786746	0.151188	0.820481
ENSCPOG00000015583	CAPN7	calpain 7 [Source:HGNC Symbol;Acc:1484]	23473	260	159	181	174	97	210	113	193	1188	192	235	1.20949	5.02003	0.00789872	0.151389	0.819907
ENSCPOG00000006929	SCRN2	secernin 2 [Source:HGNC Symbol;Acc:30381]	90507	102	87	59	31	55	104	51	55	25	17	5	-1.11398	2.82178	0.00813358	0.155298	0.808835
ENSCPOG00000013682	GRIP1	glutamate receptor interacting protein 1 [Source:HGNC Symbol;Acc:18708]	23426	9	11	11	14	10	20	15	26	90	6	36	1.23619	1.39373	0.00814542	0.155298	0.808835
ENSCPOG00000009036	EIF4G2	eukaryotic translation initiation factor 4 gamma, 2 [Source:HGNC Symbol;Acc:3297]	1982	991	256	468	560	435	401	387	609	1193	503	1726	0.823956	6.31188	0.00819369	0.155809	0.807408
ENSCPOG00000001184	IRAK2	interleukin-1 receptor-associated kinase 2 [Source:HGNC Symbol;Acc:6113]	3656	176	124	264	358	127	202	89	105	290	69	60	-0.807248	4.26989	0.00822243	0.155947	0.807023
ENSCPOG00000003224	FKBP11	FK506 binding protein 11, 19 kDa [Source:HGNC Symbol;Acc:18624]	51303	299	60	40	31	36	156	108	159	159	100	383	0.821266	3.88889	0.00828889	0.156798	0.804659
ENSCPOG00000004345	CYB5R1	cytochrome b5 reductase 1 [Source:HGNC Symbol;Acc:13397]	51706	114	39	25	58	55	72	61	67	222	50	116	0.743764	3.28452	0.00838044	0.158118	0.801018
ENSCPOG00000024797	NA			122	35	42	64	58	83	48	54	296	76	145	0.868142	3.4331	0.00849291	0.159825	0.796355
ENSCPOG00000022440	NA			37	9	11	22	6	31	19	25	112	17	29	1.00614	1.78446	0.00852529	0.16002	0.795826
ENSCPOG00000001967	CABLES2	Cdk5 and Abl enzyme substrate 2 [Source:HGNC Symbol;Acc:16143]	81928	26	24	39	56	31	27	30	43	169	74	108	1.2664	2.81097	0.00865246	0.161158	0.792749
ENSCPOG00000006925	LRRC46	leucine rich repeat containing 46 [Source:HGNC Symbol;Acc:25047]	90506	79	101	73	52	56	74	35	61	26	16	5	-1.10617	2.8054	0.00865028	0.161158	0.792749
ENSCPOG00000012175	TTC7A	tetratricopeptide repeat domain 7A [Source:HGNC Symbol;Acc:19750]	57217	546	186	358	299	380	396	260	343	1414	619	734	0.922602	5.90098	0.00860822	0.161158	0.792749
ENSCPOG00000002718	NA			122	57	73	64	88	64	31	85	32	40	2	-1.01093	2.92708	0.00871207	0.161747	0.791165
ENSCPOG00000005652	TGFBI	transforming growth factor, beta-induced, 68kDa [Source:HGNC Symbol;Acc:11771]	7045	213	100	155	203	73	92	49	129	213	119	1069	1.23498	4.60198	0.00875088	0.161747	0.791165
ENSCPOG00000010778	CREB1	cAMP responsive element binding protein 1 [Source:HGNC Symbol;Acc:2345]	1385	24	5	18	27	13	15	23	24	78	29	39	0.884463	1.62229	0.00873018	0.161747	0.791165
ENSCPOG00000014023	PPA1	pyrophosphatase (inorganic) 1 [Source:HGNC Symbol;Acc:9226]	5464	43	21	30	42	26	45	31	27	110	40	118	0.954712	2.56846	0.00883186	0.162829	0.788268
ENSCPOG00000003221	CCDC65	coiled-coil domain containing 65 [Source:HGNC Symbol;Acc:29937]	85478	310	87	61	26	37	129	114	196	202	89	263	0.809225	3.88207	0.00896832	0.164261	0.784466
ENSCPOG00000008629	NA			299	203	118	189	136	288	186	304	774	154	317	0.913365	5.0209	0.00895857	0.164261	0.784466
ENSCPOG00000016482	NA	Y RNA [Source:RFAM;Acc:RF00019]		745	573	330	654	256	393	384	331	150	71	4	-1.2978	5.51626	0.00897735	0.164261	0.784466
ENSCPOG00000002815	NUFIP2	nuclear fragile X mental retardation protein interacting protein 2 [Source:HGNC Symbol;Acc:17634]	57532	375	187	239	372	246	382	218	255	724	377	619	0.750148	5.44371	0.0090961	0.165599	0.780942
ENSCPOG00000008634	EXOSC3	exosome component 3 [Source:HGNC Symbol;Acc:17944]	51010	305	228	153	242	117	233	152	227	916	221	288	0.90938	5.02036	0.00908415	0.165599	0.780942
ENSCPOG00000020782	SRSF2	serine/arginine-rich splicing factor 2 [Source:HGNC Symbol;Acc:10783]	6427	864	449	311	702	425	1031	417	532	3106	805	1365	1.01987	6.6944	0.00927228	0.168385	0.773698
ENSCPOG00000028236	NA	7SK RNA [Source:RFAM;Acc:RF00100]		11	13	15	18	1	21	11	20	82	19	17	1.28079	1.41813	0.00935164	0.169402	0.771081
ENSCPOG00000003545	AGGF1	angiogenic factor with G patch and FHA domains 1 [Source:HGNC Symbol;Acc:24684]	55109	173	80	80	164	141	159	102	208	841	184	143	0.857554	4.51543	0.00940032	0.169832	0.76998
ENSCPOG00000024226	SMIM3	chromosome 5 open reading frame 62 [Source:HGNC Symbol;Acc:30248]	85027	113	54	56	43	29	35	46	67	78	71	232	1.0099	3.10698	0.00942214	0.169832	0.76998
ENSCPOG00000014658	ATPIF1	ATPase inhibitory factor 1 [Source:HGNC Symbol;Acc:871]	93974	257	83	122	173	97	145	74	111	708	153	188	0.87131	4.47766	0.00948847	0.170605	0.768009
ENSCPOG00000028706	NA	Small nucleolar RNA U13 [Source:RFAM;Acc:RF01210]		43	26	23	24	10	18	21	25	140	29	25	1.09851	2.10071	0.00953644	0.171044	0.766893
ENSCPOG00000007476	TSN	translin [Source:HGNC Symbol;Acc:12379]	7247	584	287	262	378	274	463	311	331	1767	299	526	0.878288	5.90055	0.0097945	0.174016	0.759411
ENSCPOG00000012720	PLGRKT	plasminogen receptor, C-terminal lysine transmembrane protein [Source:HGNC Symbol;Acc:23633]	55848	259	121	156	173	113	165	190	254	1049	143	164	0.955948	4.81276	0.00980697	0.174016	0.759411
ENSCPOG00000014243	DDX31	DEAD (Asp-Glu-Ala-Asp) box polypeptide 31 [Source:HGNC Symbol;Acc:16715]	64794	75	36	34	27	21	54	50	76	71	60	145	0.872415	2.78479	0.0097777	0.174016	0.759411
ENSCPOG00000014841	SOSTDC1	sclerostin domain containing 1 [Source:HGNC Symbol;Acc:21748]	25928	1094	639	473	738	511	480	308	738	439	188	48	-0.946825	5.98031	0.0097901	0.174016	0.759411
ENSCPOG00000027536	MRPL17	mitochondrial ribosomal protein L17 [Source:HGNC Symbol;Acc:14053]	63875	905	263	263	265	206	603	435	514	1452	405	439	0.836273	5.98606	0.00982193	0.174016	0.759411
ENSCPOG00000001837	HAT1	histone acetyltransferase 1 [Source:HGNC Symbol;Acc:4821]	8520	30	29	4	7	7	22	23	215	17	5	3	1.57302	2.02512	0.00995814	0.175266	0.756302
ENSCPOG00000006998	SYTL2	synaptotagmin-like 2 [Source:HGNC Symbol;Acc:15585]	54843	255	120	141	291	227	272	81	191	1145	212	349	1.06025	5.07674	0.00992646	0.175266	0.756302
ENSCPOG00000020577	COPS7B	COP9 constitutive photomorphogenic homolog subunit 7B (Arabidopsis) [Source:HGNC Symbol;Acc:16760]	64708	63	14	23	45	15	48	46	34	68	26	108	0.785731	2.40118	0.00996488	0.175266	0.756302
ENSCPOG00000011076	NA			3	0	27	6	6	43	1	1	4	1	0	-2.64607	0.160416	0.00999366	0.175348	0.7561
ENSCPOG00000011892	PSME4	proteasome (prosome, macropain) activator subunit 4 [Source:HGNC Symbol;Acc:20635]	23198	44	7	30	36	24	33	17	28	104	41	69	0.87676	2.19426	0.0100837	0.176502	0.753251
ENSCPOG00000002779	HEMK1	HemK methyltransferase family member 1 [Source:HGNC Symbol;Acc:24923]	51409	930	335	463	546	336	1006	442	518	2397	994	948	0.928939	6.59858	0.0101153	0.176629	0.752938
ENSCPOG00000003198	TRPC1	transient receptor potential cation channel, subfamily C, member 1 [Source:HGNC Symbol;Acc:12333]	7220	51	43	53	57	19	23	21	17	32	14	16	-0.89612	1.98809	0.0101842	0.177258	0.751393
ENSCPOG00000023247	IGF1	Insulin-like growth factor I [Source:UniProtKB/Swiss-Prot;Acc:P17647]	3479	68	5	33	19	25	45	20	27	140	47	71	0.908979	2.36694	0.0102002	0.177258	0.751393
ENSCPOG00000003607	MCF2	MCF.2 cell line derived transforming sequence [Source:HGNC Symbol;Acc:6940]	4168	31	22	2	6	2	16	24	204	2	0	2	1.77057	1.70137	0.0102247	0.177261	0.751386
ENSCPOG00000005836	MGAT4B	mannosyl (alpha-1,3-)-glycoprotein beta-1,4-N-acetylglucosaminyltransferase, isozyme B [Source:HGNC Symbol;Acc:7048]	11282	85	20	306	131	329	421	58	20	44	273	96	-1.07729	4.28617	0.0103982	0.179839	0.745115
ENSCPOG00000000155	TMEM45A	transmembrane protein 45A [Source:HGNC Symbol;Acc:25480]	55076	67	27	41	30	23	44	15	61	100	37	183	1.0839	2.75628	0.0104582	0.18002	0.744678
ENSCPOG00000001965	RPS21	ribosomal protein S21 [Source:HGNC Symbol;Acc:10409]	6227	33	25	52	69	35	25	40	41	149	72	134	1.21165	2.84053	0.0104478	0.18002	0.744678
ENSCPOG00000000346	MYH9	myosin, heavy chain 9, non-muscle [Source:HGNC Symbol;Acc:7579]	4627	507	217	275	365	176	475	233	265	747	325	1160	0.844876	5.62933	0.0104916	0.180168	0.744323
ENSCPOG00000021671	PIN1	peptidylprolyl cis/trans isomerase, NIMA-interacting 1 [Source:HGNC Symbol;Acc:8988]	5300	9	2	0	8	5	6	3	16	24	10	19	1.15151	0.299396	0.0105437	0.180636	0.743196
ENSCPOG00000013359	ACP2	acid phosphatase 2, lysosomal [Source:HGNC Symbol;Acc:123]	53	172	168	116	114	138	228	132	80	104	60	47	-0.786054	3.98197	0.010604	0.181241	0.741743
ENSCPOG00000001676	NA			1153	347	331	543	376	668	503	603	1343	858	1634	0.762938	6.41577	0.0107455	0.183228	0.737008
ENSCPOG00000012328	NA			224	89	82	101	79	107	110	175	307	110	190	0.833291	4.18449	0.0108023	0.183337	0.73675
ENSCPOG00000025802	NA	Small nucleolar RNA SNORA20 [Source:RFAM;Acc:RF00401]		914	499	493	659	339	657	514	576	1563	691	1166	0.763021	6.41297	0.0108001	0.183337	0.73675
ENSCPOG00000001672	ACAT2	acetyl-CoA acetyltransferase 2 [Source:HGNC Symbol;Acc:94]	39	906	269	481	665	500	565	481	628	1626	658	1256	0.760834	6.41503	0.0109281	0.183586	0.73616
ENSCPOG00000010610	PCNP	PEST proteolytic signal containing nuclear protein [Source:HGNC Symbol;Acc:30023]	57092	1541	754	894	771	435	813	646	1039	4232	701	1087	0.960291	7.11618	0.0109592	0.183586	0.73616
ENSCPOG00000014119	SPINT1	serine peptidase inhibitor, Kunitz type 1 [Source:HGNC Symbol;Acc:11246]	6692	1641	526	876	836	641	922	818	846	3270	1080	1182	0.719742	7.028	0.0109574	0.183586	0.73616
ENSCPOG00000017935	NA	Small nucleolar RNA SNORA20 [Source:RFAM;Acc:RF00401]		1131	465	365	534	332	674	650	671	1839	560	1308	0.762044	6.41371	0.0109312	0.183586	0.73616
ENSCPOG00000025117	C11orf86	chromosome 11 open reading frame 86 [Source:HGNC Symbol;Acc:34442]	254439	660	206	113	124	209	546	246	351	775	377	690	0.814071	5.44062	0.0109687	0.183586	0.73616
ENSCPOG00000026350	GAPDH	Glyceraldehyde-3-phosphate dehydrogenase [Source:UniProtKB/Swiss-Prot;Acc:P70685]	2597	1570	702	421	485	468	839	1233	1271	1375	678	2998	0.904732	6.96041	0.0109291	0.183586	0.73616
ENSCPOG00000000962	LIPA	lipase A, lysosomal acid, cholesterol esterase [Source:HGNC Symbol;Acc:6617]	3988	184	115	133	233	96	123	122	162	729	175	245	0.870212	4.64794	0.0110985	0.184033	0.735104
ENSCPOG00000001563	IDH3A	isocitrate dehydrogenase 3 (NAD+) alpha [Source:HGNC Symbol;Acc:5384]	3419	662	198	264	336	237	395	320	281	509	436	942	0.731865	5.62429	0.0111968	0.184033	0.735104
ENSCPOG00000001566	ACSBG1	acyl-CoA synthetase bubblegum family member 1 [Source:HGNC Symbol;Acc:29567]	23205	627	240	288	319	193	309	258	349	675	486	859	0.731143	5.62458	0.0112234	0.184033	0.735104
ENSCPOG00000004550	UGDH	UDP-glucose 6-dehydrogenase [Source:HGNC Symbol;Acc:12525]	7358	34	24	99	77	56	50	21	23	214	236	238	1.39556	3.54634	0.0110447	0.184033	0.735104
ENSCPOG00000005704	GNAI1	guanine nucleotide binding protein (G protein), alpha inhibiting activity polypeptide 1 [Source:HGNC Symbol;Acc:4384]	2770	290	114	274	112	243	120	327	403	381	132	622	1.08129	5.04585	0.0111192	0.184033	0.735104
ENSCPOG00000006948	ATP10D	ATPase, class V, type 10D [Source:HGNC Symbol;Acc:13549]	57205	77	29	19	36	31	56	22	29	17	3	18	-1.0622	1.91434	0.0111245	0.184033	0.735104
ENSCPOG00000007242	HNF1A	HNF1 homeobox A [Source:HGNC Symbol;Acc:11621]	6927	16	13	16	19	9	15	7	12	11	5	2	-0.995635	0.620427	0.0111624	0.184033	0.735104
ENSCPOG00000007289	SLC10A3	solute carrier family 10 (sodium/bile acid cotransporter family), member 3 [Source:HGNC Symbol;Acc:22979]	8273	843	387	486	709	583	616	507	484	2236	761	1693	0.774851	6.58657	0.0111451	0.184033	0.735104
ENSCPOG00000011785	SRSF7	serine/arginine-rich splicing factor 7 [Source:HGNC Symbol;Acc:10789]	6432	32	14	29	44	31	28	16	15	124	79	98	0.966648	2.37222	0.0112135	0.184033	0.735104
ENSCPOG00000010201	CALU	calumenin [Source:HGNC Symbol;Acc:1458]	813	231	116	211	334	176	191	86	168	829	286	535	1.04803	5.08165	0.0112553	0.184141	0.73485
ENSCPOG00000000193	GPD2	glycerol-3-phosphate dehydrogenase 2 (mitochondrial) [Source:HGNC Symbol;Acc:4456]	2820	66	14	36	38	21	17	17	14	32	10	4	-1.00708	1.49694	0.0114655	0.185081	0.732638
ENSCPOG00000003041	TCERG1	transcription elongation regulator 1 [Source:HGNC Symbol;Acc:15630]	10915	92	17	40	64	48	64	45	47	216	52	106	0.808518	3.05567	0.011418	0.185081	0.732638
ENSCPOG00000009740	PPP1R21	protein phosphatase 1, regulatory subunit 21 [Source:HGNC Symbol;Acc:30595]	129285	421	192	185	272	155	357	238	236	102	89	57	-0.877707	4.62008	0.011472	0.185081	0.732638
ENSCPOG00000009780	ENTPD7	ectonucleoside triphosphate diphosphohydrolase 7 [Source:HGNC Symbol;Acc:19745]	57089	125	44	41	73	42	72	31	62	350	96	146	1.09078	3.52268	0.0115166	0.185081	0.732638
ENSCPOG00000010739	TRA2A	transformer 2 alpha homolog (Drosophila) [Source:HGNC Symbol;Acc:16645]	29896	104	34	82	125	31	82	86	57	197	120	179	0.750453	3.57559	0.0114281	0.185081	0.732638
ENSCPOG00000010795	EIF4ENIF1	eukaryotic translation initiation factor 4E nuclear import factor 1 [Source:HGNC Symbol;Acc:16687]	56478	136	48	69	109	72	92	54	111	434	81	131	0.883012	3.82465	0.0114913	0.185081	0.732638
ENSCPOG00000011096	SLC25A23	solute carrier family 25 (mitochondrial carrier; phosphate carrier), member 23 [Source:HGNC Symbol;Acc:19375]	79085	169	134	15	65	26	104	42	80	28	28	16	-0.996507	2.92152	0.0114073	0.185081	0.732638
ENSCPOG00000014274	RAB2A	RAB2A, member RAS oncogene family [Source:HGNC Symbol;Acc:9763]	5862	140	78	74	116	79	78	60	95	463	105	180	0.895694	3.9585	0.0113998	0.185081	0.732638
ENSCPOG00000005180	UCP3	uncoupling protein 3 (mitochondrial, proton carrier) [Source:HGNC Symbol;Acc:12519]	7352	10	11	15	24	7	20	9	10	107	20	36	1.15207	1.40259	0.0116112	0.186189	0.730047
ENSCPOG00000002996	MYADM	myeloid-associated differentiation marker [Source:HGNC Symbol;Acc:7544]	91663	205	69	39	56	77	73	84	135	121	75	485	0.976306	3.82892	0.0116695	0.186302	0.729783
ENSCPOG00000013358	DDB2	damage-specific DNA binding protein 2, 48kDa [Source:HGNC Symbol;Acc:2718]	1643	179	155	143	106	126	221	124	115	141	61	34	-0.777797	3.98542	0.0116486	0.186302	0.729783
ENSCPOG00000017938	NA	Small nucleolar RNA SNORA40 [Source:RFAM;Acc:RF00561]		13	10	16	15	23	26	22	25	81	13	48	1.08108	1.75687	0.0117677	0.187457	0.727098
ENSCPOG00000000015	ALDH6A1	aldehyde dehydrogenase 6 family, member A1 [Source:HGNC Symbol;Acc:7179]	4329	244	110	207	367	231	151	84	87	186	124	18	-0.850903	4.3292	0.0118357	0.188128	0.725547
ENSCPOG00000006400	ANXA2	annexin A2 [Source:HGNC Symbol;Acc:537]	302	44	22	13	30	22	25	15	33	52	28	110	1.0031	2.11181	0.011923	0.189102	0.723304
ENSCPOG00000003213	NFYB	nuclear transcription factor Y, beta [Source:HGNC Symbol;Acc:7805]	4801	104	36	43	71	54	73	68	76	130	67	157	0.663303	3.28315	0.011976	0.189421	0.722573
ENSCPOG00000026435	NA	Small nucleolar RNA SNORA53 [Source:RFAM;Acc:RF00563]		207	73	158	185	144	148	90	149	879	163	262	0.9745	4.67873	0.0119952	0.189421	0.722573
ENSCPOG00000020365	BCL2L1	BCL2-like 1 [Source:HGNC Symbol;Acc:992]	598	394	156	143	94	216	292	157	200	595	341	535	0.883977	5.04917	0.0120528	0.189916	0.721438
ENSCPOG00000007715	VGLL4	vestigial like 4 (Drosophila) [Source:HGNC Symbol;Acc:28966]	9686	626	272	676	865	531	545	201	475	2964	783	748	0.973112	6.51439	0.0121192	0.19055	0.719992
ENSCPOG00000022942	SAT1	spermidine/spermine N1-acetyltransferase 1 [Source:HGNC Symbol;Acc:10540]	6303	4501	1256	1931	1992	1959	2358	2312	2921	2620	2014	7093	0.837348	8.49759	0.0121602	0.190781	0.719466
ENSCPOG00000021581	SAE1	SUMO1 activating enzyme subunit 1 [Source:HGNC Symbol;Acc:30660]	10055	462	188	257	226	167	302	214	354	945	268	557	0.821415	5.36753	0.0123028	0.192603	0.715337
ENSCPOG00000001685	S100A9	S100 calcium binding protein A9 [Source:HGNC Symbol;Acc:10499]	6280	10	2	9	20	6	113	10	11	134	84	114	1.46651	2.38434	0.0126485	0.194479	0.711127
ENSCPOG00000003712	NIP7	nuclear import 7 homolog (S. cerevisiae) [Source:HGNC Symbol;Acc:24328]	51388	51	17	18	18	14	19	32	40	37	40	64	0.865221	1.98938	0.0125216	0.194479	0.711127
ENSCPOG00000004844	GLDC	glycine dehydrogenase (decarboxylating) [Source:HGNC Symbol;Acc:4313]	2731	337	96	324	125	387	378	195	374	1235	525	566	1.31638	5.70741	0.0127851	0.194479	0.711127
ENSCPOG00000009110	ITGB8	integrin, beta 8 [Source:HGNC Symbol;Acc:6163]	3696	3	1	1	1	1	71	0	2	4	1	1	-2.43201	-0.180009	0.0129045	0.194479	0.711127
ENSCPOG00000009967	QARS	glutaminyl-tRNA synthetase [Source:HGNC Symbol;Acc:9751]	5859	36	14	10	12	9	15	15	24	55	23	30	0.879081	1.33679	0.0129046	0.194479	0.711127
ENSCPOG00000011997	UEVLD	UEV and lactate/malate dehyrogenase domains [Source:HGNC Symbol;Acc:30866]	55293	506	211	288	411	238	368	261	369	1445	366	569	0.80678	5.72402	0.0126242	0.194479	0.711127
ENSCPOG00000012289	APOH	apolipoprotein H (beta-2-glycoprotein I) [Source:HGNC Symbol;Acc:616]	350	59	11	39	9	16	24	19	15	2	8	0	-1.53706	1.18658	0.0128732	0.194479	0.711127
ENSCPOG00000013860	WBP4	WW domain binding protein 4 (formin binding protein 21) [Source:HGNC Symbol;Acc:12739]	11193	64	27	10	37	32	35	34	24	108	47	116	0.862354	2.4803	0.0128019	0.194479	0.711127
ENSCPOG00000014587	SPP1	secreted phosphoprotein 1 [Source:HGNC Symbol;Acc:11255]	6696	4	2	1	5	13	4	7	1	17	11	47	1.72801	0.552453	0.0127239	0.194479	0.711127
ENSCPOG00000014760	NA			618	206	574	439	388	259	200	388	1557	994	995	1.01373	6.05543	0.0126457	0.194479	0.711127
ENSCPOG00000015153	PIM3	pim-3 oncogene [Source:HGNC Symbol;Acc:19310]	415116	9	5	16	11	4	10	7	8	68	15	29	1.29753	1.06315	0.0128566	0.194479	0.711127
ENSCPOG00000015713	SARS	seryl-tRNA synthetase [Source:HGNC Symbol;Acc:10537]	6301	2000	847	798	1067	976	1209	804	1365	2850	1613	1844	0.666098	7.36667	0.0126426	0.194479	0.711127
ENSCPOG00000017404	NA			130932	35734	67529	132206	101600	72877	29497	72213	27616	11895	14676	-1.16806	12.9009	0.0127408	0.194479	0.711127
ENSCPOG00000017406	NA			151794	47503	74622	127442	78874	60806	33731	92202	28625	13285	12853	-1.16806	12.9009	0.0127408	0.194479	0.711127
ENSCPOG00000017407	ND2	NADH dehydrogenase subunit 2 [Source:RefSeq peptide;Acc:NP_008752]		159153	38920	64114	106603	79611	80321	36651	95784	30965	10816	13475	-1.16806	12.9009	0.0127408	0.194479	0.711127
ENSCPOG00000020985	NA			48	24	21	31	21	32	32	36	112	45	88	0.966648	2.37869	0.0125409	0.194479	0.711127
ENSCPOG00000022160	C1QTNF3	C1q and tumor necrosis factor related protein 3 [Source:HGNC Symbol;Acc:14326]	114899	153	81	58	163	122	139	63	84	92	67	2	-0.91817	3.57073	0.0127888	0.194479	0.711127
ENSCPOG00000026205	NA	Y RNA [Source:RFAM;Acc:RF00019]		41	29	16	36	18	25	26	25	144	27	74	1.02692	2.31804	0.0124589	0.194479	0.711127
ENSCPOG00000010536	GPR77	G protein-coupled receptor 77 [Source:HGNC Symbol;Acc:4527]	27202	24	9	20	23	9	12	11	17	77	30	79	1.21722	1.60105	0.0129516	0.194783	0.710449
ENSCPOG00000001523	HBB	Hemoglobin subunit beta [Source:UniProtKB/Swiss-Prot;Acc:P02095]	3043	3926	700	582	299	431	3633	5526	547	4586	890	7011	1.39664	8.16632	0.0130037	0.195163	0.709603
ENSCPOG00000010022	MAPK6	mitogen-activated protein kinase 6 [Source:HGNC Symbol;Acc:6879]	5597	594	234	221	279	179	305	245	311	992	335	476	0.812936	5.55001	0.0130371	0.195261	0.709384
ENSCPOG00000004744	ECT2	epithelial cell transforming sequence 2 oncogene [Source:HGNC Symbol;Acc:3155]	1894	46	13	12	9	24	28	19	42	28	20	79	1.06001	1.93076	0.013167	0.1968	0.705974
ENSCPOG00000009663	PRR14L	proline rich 14-like [Source:HGNC Symbol;Acc:28738]	253143	50	31	14	17	17	34	40	34	100	26	32	0.867492	2.16233	0.0132007	0.196899	0.705756
ENSCPOG00000006831	SNX10	sorting nexin 10 [Source:HGNC Symbol;Acc:14974]	29887	307	98	211	259	86	290	132	162	879	483	574	0.787327	5.0646	0.0133558	0.198397	0.702464
ENSCPOG00000025310	EIF1AX	eukaryotic translation initiation factor 1A, X-linked [Source:HGNC Symbol;Acc:3250]	1964	153	73	67	109	43	92	69	81	308	82	181	0.84601	3.83555	0.0133499	0.198397	0.702464
ENSCPOG00000015416	TOP2B	topoisomerase (DNA) II beta 180kDa [Source:HGNC Symbol;Acc:11990]	7155	1882	971	963	1003	767	1326	1005	1411	6299	1109	1845	0.98643	7.60895	0.0134758	0.199772	0.699464
ENSCPOG00000010209	OPN1SW	blue-sensitive opsin [Source:RefSeq peptide;Acc:NP_001166229]	611	409	290	424	548	221	233	151	361	1919	566	1115	1.10138	5.87054	0.0135968	0.201155	0.696469
ENSCPOG00000000667	UCHL5	ubiquitin carboxyl-terminal hydrolase L5 [Source:HGNC Symbol;Acc:19678]	51377	102	40	65	91	77	58	46	69	173	114	210	0.800517	3.41588	0.0138623	0.201818	0.69504
ENSCPOG00000001080	WDR47	WD repeat domain 47 [Source:HGNC Symbol;Acc:29141]	22911	20	9	8	26	7	12	5	13	102	18	20	1.05546	1.3088	0.0138828	0.201818	0.69504
ENSCPOG00000003695	NA			59	32	18	22	25	33	24	28	97	47	120	0.959046	2.3824	0.0138014	0.201818	0.69504
ENSCPOG00000005154	CRY1	cryptochrome 1 (photolyase-like) [Source:HGNC Symbol;Acc:2384]	1407	56	23	28	22	19	15	16	34	112	44	37	0.929012	2.13111	0.0138917	0.201818	0.69504
ENSCPOG00000006947	FAM167A	family with sequence similarity 167, member A [Source:HGNC Symbol;Acc:15549]	83648	67	37	40	71	70	65	48	56	283	47	82	1.00331	3.20627	0.0137336	0.201818	0.69504
ENSCPOG00000011105	KLF10	Kruppel-like factor 10 [Source:HGNC Symbol;Acc:11810]	7071	862	371	713	538	339	434	533	359	3688	682	572	0.990982	6.56465	0.0137889	0.201818	0.69504
ENSCPOG00000015263	MRPS33	mitochondrial ribosomal protein S33 [Source:HGNC Symbol;Acc:16634]	51650	927	384	700	954	582	427	403	608	3675	782	579	0.98122	6.6842	0.013849	0.201818	0.69504
ENSCPOG00000021302	SMAD7	SMAD family member 7 [Source:HGNC Symbol;Acc:6773]	4092	226	84	115	196	77	143	82	172	739	189	183	0.888702	4.48029	0.0137476	0.201818	0.69504
ENSCPOG00000026534	SQSTM1	sequestosome 1 [Source:HGNC Symbol;Acc:11280]	8878	150	39	56	67	50	142	59	86	284	168	106	0.868907	3.71762	0.0138742	0.201818	0.69504
ENSCPOG00000000703	HIGD1A	HIG1 hypoxia inducible domain family, member 1A [Source:HGNC Symbol;Acc:29527]	25994	36	23	17	21	24	24	19	26	86	31	50	0.88161	2.00573	0.013946	0.201866	0.694936
ENSCPOG00000005149	PUSL1	pseudouridylate synthase-like 1 [Source:HGNC Symbol;Acc:26914]	126789	391	244	80	173	144	235	252	256	773	138	331	0.832535	5.05448	0.0139783	0.201866	0.694936
ENSCPOG00000010034	TLE4	transducin-like enhancer of split 4 (E(sp1) homolog, Drosophila) [Source:HGNC Symbol;Acc:11840]	7091	639	290	177	238	168	334	246	329	1143	267	545	0.738982	5.49693	0.0139738	0.201866	0.694936
ENSCPOG00000005152	CPSF3L	cleavage and polyadenylation specific factor 3-like [Source:HGNC Symbol;Acc:26052]	54973	362	231	112	210	171	195	166	307	771	168	346	0.832265	5.06829	0.0140087	0.201903	0.694858
ENSCPOG00000012929	NA			90	125	2	1	4	34	138	469	11	3	32	1.88692	3.41972	0.0140774	0.202492	0.693592
ENSCPOG00000001300	NA			50	42	40	64	37	92	69	57	50	363	43	1.1401	3.31823	0.0141778	0.203532	0.691367
ENSCPOG00000019349	NA			37	27	27	27	15	49	18	26	146	38	60	1.00729	2.32186	0.0142529	0.204208	0.689928
ENSCPOG00000020030	NA			300	117	222	282	221	306	143	274	165	139	41	-0.666776	4.63594	0.0142872	0.204296	0.689741
ENSCPOG00000003921	MEDAG	chromosome 13 open reading frame 33 [Source:HGNC Symbol;Acc:25926]	84935	12	12	26	31	9	22	18	10	59	27	137	1.35058	2.0204	0.0143987	0.205485	0.68722
ENSCPOG00000001041	IFFO1	intermediate filament family orphan 1 [Source:HGNC Symbol;Acc:24970]	25900	780	448	208	251	205	416	434	473	550	398	1302	0.898871	5.87284	0.0147326	0.207544	0.682889
ENSCPOG00000002197	PHF11	PHD finger protein 11 [Source:HGNC Symbol;Acc:17024]	51131	107	78	109	96	59	118	66	99	269	126	325	0.792184	3.82682	0.0146334	0.207544	0.682889
ENSCPOG00000004279	MESDC1	mesoderm development candidate 1 [Source:HGNC Symbol;Acc:13519]	59274	508	180	305	434	247	429	334	505	891	457	503	0.746499	5.71345	0.0147062	0.207544	0.682889
ENSCPOG00000008975	SLC35E1	solute carrier family 35, member E1 [Source:HGNC Symbol;Acc:20803]	79939	13	8	11	17	10	21	7	13	52	16	54	1.02277	1.32731	0.0147405	0.207544	0.682889
ENSCPOG00000015395	ILKAP	integrin-linked kinase-associated serine/threonine phosphatase [Source:HGNC Symbol;Acc:15566]	80895	789	269	276	433	349	550	510	410	755	432	826	0.637153	5.9354	0.0147429	0.207544	0.682889
ENSCPOG00000017400	NA			67861	39954	36299	80638	70692	84034	46788	89174	163229	98934	196768	0.930063	13.3725	0.014738	0.207544	0.682889
ENSCPOG00000022314	FAM108C1	family with sequence similarity 108, member C1 [Source:HGNC Symbol;Acc:26925]	58489	68	21	28	24	32	47	32	51	88	51	59	0.812315	2.53031	0.0147419	0.207544	0.682889
ENSCPOG00000002325	ASPA	aspartoacylase [Source:HGNC Symbol;Acc:756]	443	52	33	13	55	49	42	28	31	14	15	0	-1.02211	1.93822	0.014781	0.207678	0.68261
ENSCPOG00000015410	RARB	retinoic acid receptor beta [Source:RefSeq peptide;Acc:NP_001166202]	5915	1528	912	859	983	845	1155	1029	1808	7347	1284	1368	0.995733	7.59723	0.014826	0.207908	0.682129
ENSCPOG00000022376	SEC23A	Sec23 homolog A (S. cerevisiae) [Source:HGNC Symbol;Acc:10701]	10484	133	66	105	145	81	79	80	121	500	139	101	0.868607	4.05808	0.01486	0.207983	0.681973
ENSCPOG00000000361	SPIRE2	spire homolog 2 (Drosophila) [Source:HGNC Symbol;Acc:30623]	84501	494	281	223	387	230	591	490	406	1468	259	545	0.869986	5.88305	0.0150107	0.209687	0.678428
ENSCPOG00000013616	SDCBP	syndecan binding protein (syntenin) [Source:HGNC Symbol;Acc:10662]	6386	148	95	59	88	55	66	55	114	490	102	92	0.960795	3.85835	0.0151114	0.209746	0.678306
ENSCPOG00000014758	TFG	TRK-fused gene [Source:HGNC Symbol;Acc:11758]	10342	487	147	676	692	483	259	174	296	1438	1067	1297	0.991641	6.09251	0.0151331	0.209746	0.678306
ENSCPOG00000026336	NA			567	248	101	183	59	430	230	309	1237	177	244	0.832857	5.23155	0.0151592	0.209746	0.678306
ENSCPOG00000027156	UBL4A	ubiquitin-like 4A [Source:HGNC Symbol;Acc:12505]	8266	1077	486	471	677	498	797	507	876	2137	615	1426	0.702845	6.6526	0.0150822	0.209746	0.678306
ENSCPOG00000027472	NA	Y RNA [Source:RFAM;Acc:RF00019]		38	105	16	17	11	28	25	30	10	5	5	-1.14095	2.04965	0.0150869	0.209746	0.678306
ENSCPOG00000017679	NA	5S ribosomal RNA [Source:RFAM;Acc:RF00001]		183	127	84	40	75	69	42	117	38	48	2	-0.978274	3.09195	0.0153804	0.212401	0.672843
ENSCPOG00000013301	TRAPPC4	trafficking protein particle complex 4 [Source:HGNC Symbol;Acc:19943]	51399	256	171	251	386	178	266	122	219	176	143	53	-0.66853	4.58235	0.0156145	0.215171	0.667217
ENSCPOG00000023568	HSPB1	heat shock 27kDa protein 1 [Source:HGNC Symbol;Acc:5246]	3315	7105	3161	4501	7970	2730	5017	2884	5242	16835	14108	10928	1.06577	9.78087	0.0156401	0.215171	0.667217
ENSCPOG00000006596	POU1F1	POU class 1 homeobox 1 [Source:HGNC Symbol;Acc:9210]	5449	645	237	150	237	97	255	321	331	760	302	426	0.67849	5.21265	0.0157446	0.215883	0.665782
ENSCPOG00000020571	NA			17	6	39	28	28	40	11	12	28	7	1	-1.1031	1.46196	0.0157514	0.215883	0.665782
ENSCPOG00000015936	NA			59	93	57	61	79	102	34	84	63	31	4	-0.791176	2.99336	0.015808	0.216251	0.665041
ENSCPOG00000000560	TSC22D1	TSC22 domain family, member 1 [Source:HGNC Symbol;Acc:16826]	8848	574	215	322	357	129	192	252	257	743	685	626	0.767131	5.54662	0.0159297	0.216286	0.664971
ENSCPOG00000002542	ANXA7	annexin A7 [Source:HGNC Symbol;Acc:545]	310	86	74	54	50	50	56	70	72	118	95	166	0.911049	3.30229	0.0159165	0.216286	0.664971
ENSCPOG00000012024	PAH	phenylalanine hydroxylase [Source:HGNC Symbol;Acc:8582]	5053	1881	1179	973	2002	927	766	561	827	903	547	49	-0.948817	6.88856	0.0159016	0.216286	0.664971
ENSCPOG00000014727	RBM43	RNA binding motif protein 43 [Source:HGNC Symbol;Acc:24790]	375287	96	62	115	206	94	157	52	66	28	62	76	-0.766109	3.48324	0.0158672	0.216286	0.664971
ENSCPOG00000007133	DDX5	DEAD (Asp-Glu-Ala-Asp) box helicase 5 [Source:HGNC Symbol;Acc:2746]	1655	1312	708	560	873	511	1320	763	791	3952	757	1543	0.91543	7.07522	0.0159924	0.216329	0.664886
ENSCPOG00000012873	MBD6	methyl-CpG binding domain protein 6 [Source:HGNC Symbol;Acc:20445]		1260	541	414	617	483	719	500	790	2149	578	1023	0.758819	6.67391	0.0159772	0.216329	0.664886
ENSCPOG00000020757	ARRDC1	arrestin domain containing 1 [Source:HGNC Symbol;Acc:28633]	92714	46	23	12	11	12	31	25	36	92	34	30	0.927812	1.95286	0.0160816	0.217131	0.663278
ENSCPOG00000024953	GJC1	gap junction protein, gamma 1, 45kDa [Source:HGNC Symbol;Acc:4280]	10052	49	17	6	16	24	42	28	41	45	23	69	0.838654	1.9424	0.0161783	0.218032	0.66148
ENSCPOG00000021721	NA	Small nucleolar RNA SNORD47 [Source:RFAM;Acc:RF00281]		37	11	21	33	23	68	29	24	134	17	115	0.923758	2.46125	0.0163321	0.219697	0.658175
ENSCPOG00000000894	COPG1	coatomer protein complex, subunit gamma 1 [Source:HGNC Symbol;Acc:2236]	22820	174	96	82	79	68	141	100	280	180	178	252	0.673862	4.13925	0.0164468	0.220018	0.657542
ENSCPOG00000005927	FAM206A	family with sequence similarity 206, member A [Source:HGNC Symbol;Acc:1364]	54942	111	52	59	58	43	51	39	81	144	98	180	0.865211	3.23734	0.0164335	0.220018	0.657542
ENSCPOG00000020436	SZRD1	chromosome 1 open reading frame 144 [Source:HGNC Symbol;Acc:30232]	26099	37	17	13	100	47	45	16	23	181	78	99	1.09132	2.72171	0.0164103	0.220018	0.657542
ENSCPOG00000023571	NA	Small nucleolar RNA SNORA2/SNORA34 family [Source:RFAM;Acc:RF00410]		16	8	10	26	4	29	9	14	108	19	17	1.09988	1.49045	0.0165818	0.221416	0.654791
ENSCPOG00000008765	AGXT2	alanine--glyoxylate aminotransferase 2 [Source:HGNC Symbol;Acc:14412]	64902	202	99	87	236	148	165	97	92	95	156	14	-0.828237	3.98419	0.0166877	0.222325	0.653012
ENSCPOG00000013624	COPE	coatomer protein complex, subunit epsilon [Source:HGNC Symbol;Acc:2234]	11316	35	25	22	34	17	33	30	35	93	37	68	0.80512	2.12566	0.0167221	0.222325	0.653012
ENSCPOG00000013635	PHPT1	phosphohistidine phosphatase 1 [Source:HGNC Symbol;Acc:30033]	29085	41	19	9	17	6	24	20	34	109	17	16	0.876516	1.66745	0.0167417	0.222325	0.653012
ENSCPOG00000025589	NA			2278	560	1152	1655	1325	1293	911	1285	6104	1145	2021	0.771286	7.67544	0.0167865	0.222513	0.652644
ENSCPOG00000001444	FKBP3	FK506 binding protein 3, 25kDa [Source:HGNC Symbol;Acc:3719]	2287	261	93	124	207	135	228	119	190	435	181	321	0.743047	4.7104	0.0168489	0.222528	0.652614
ENSCPOG00000012616	MED28	mediator complex subunit 28 [Source:HGNC Symbol;Acc:24628]	80306	671	260	294	497	225	616	281	362	283	129	81	-0.806836	5.27905	0.0168287	0.222528	0.652614
ENSCPOG00000011981	REV1	REV1, polymerase (DNA directed) [Source:HGNC Symbol;Acc:14060]	51455	1199	349	403	308	350	598	495	598	1102	574	1027	0.619998	6.2149	0.0170511	0.223977	0.649798
ENSCPOG00000012879	DCTN2	dynactin 2 (p50) [Source:HGNC Symbol;Acc:2712]	10540	1133	610	395	783	583	820	668	709	2375	570	1195	0.752675	6.67796	0.0170227	0.223977	0.649798
ENSCPOG00000013227	NARS	asparaginyl-tRNA synthetase [Source:HGNC Symbol;Acc:7643]	4677	1801	890	1328	1459	831	1107	723	1317	3808	1227	2273	0.726192	7.48725	0.0169923	0.223977	0.649798
ENSCPOG00000005492	KIF15	kinesin family member 15 [Source:HGNC Symbol;Acc:17273]	56992	25	6	3	10	2	9	5	18	1	11	61	1.17188	0.799657	0.0171416	0.224709	0.648379
ENSCPOG00000018270	NA	Y RNA [Source:RFAM;Acc:RF00019]		608	277	463	611	680	665	190	322	687	611	485	-0.505173	5.91508	0.0171687	0.224709	0.648379
ENSCPOG00000026938	APCDD1L	adenomatosis polyposis coli down-regulated 1-like [Source:HGNC Symbol;Acc:26892]	164284	14	11	18	6	3	10	14	16	107	6	5	1.26442	1.09862	0.0172475	0.225335	0.647172
ENSCPOG00000015429	UBE4B	ubiquitination factor E4B [Source:HGNC Symbol;Acc:12500]	10277	121	55	17	41	13	77	46	64	9	7	7	-1.2654	2.27375	0.0173537	0.225909	0.646066
ENSCPOG00000025762	ST6GALNAC4	ST6 (alpha-N-acetyl-neuraminyl-2,3-beta-galactosyl-1,3)-N-acetylgalactosaminide alpha-2,6-sialyltransferase 4 [Source:HGNC Symbol;Acc:17846]	27090	218	177	106	173	119	214	156	240	429	165	589	0.755558	4.83716	0.017334	0.225909	0.646066
ENSCPOG00000003762	PTBP2	polypyrimidine tract binding protein 2 [Source:HGNC Symbol;Acc:17662]	58155	160	97	101	140	92	222	99	160	902	142	198	0.863713	4.5465	0.0174342	0.226147	0.64561
ENSCPOG00000025374	TLR2	toll-like receptor 2 [Source:HGNC Symbol;Acc:11848]	7097	64	10	27	51	26	41	71	39	118	36	48	0.727407	2.58463	0.017426	0.226147	0.64561
ENSCPOG00000001860	RNF128	ring finger protein 128, E3 ubiquitin protein ligase [Source:HGNC Symbol;Acc:21153]	79589	134	51	82	113	63	53	47	58	538	115	74	0.963834	3.79834	0.0174983	0.226205	0.645499
ENSCPOG00000023519	C1orf159	chromosome 1 open reading frame 159 [Source:HGNC Symbol;Acc:26062]	54991	132	49	61	102	52	165	88	92	527	98	31	0.908261	3.8261	0.017501	0.226205	0.645499
ENSCPOG00000000691	HIAT1	hippocampus abundant transcript 1 [Source:HGNC Symbol;Acc:23363]	64645	188	112	187	267	120	124	123	216	735	232	232	0.823376	4.77891	0.0175769	0.226549	0.644837
ENSCPOG00000006721	ACOX2	acyl-CoA oxidase 2, branched chain [Source:HGNC Symbol;Acc:120]	8309	58	54	31	49	42	45	18	38	52	22	7	-0.733604	2.26618	0.0176601	0.226549	0.644837
ENSCPOG00000007543	ADO	2-aminoethanethiol (cysteamine) dioxygenase [Source:HGNC Symbol;Acc:23506]	84890	97	52	53	96	59	98	63	64	175	70	165	0.697601	3.45692	0.0175945	0.226549	0.644837
ENSCPOG00000014351	GLIPR1	GLI pathogenesis-related 1 [Source:HGNC Symbol;Acc:17001]	11010	94	54	77	78	65	63	34	72	294	86	107	0.850875	3.47231	0.0176836	0.226549	0.644837
ENSCPOG00000023438	SLC22A18	solute carrier family 22, member 18 [Source:HGNC Symbol;Acc:10964]	5002	135	58	80	67	111	119	17	47	133	44	12	-0.758156	3.21368	0.0176436	0.226549	0.644837
ENSCPOG00000000218	SRP72	signal recognition particle 72kDa [Source:HGNC Symbol;Acc:11303]	6731	108	47	88	91	67	79	45	47	305	144	312	0.964879	3.79985	0.0177484	0.226581	0.644777
ENSCPOG00000006468	MEGF11	multiple EGF-like-domains 11 [Source:HGNC Symbol;Acc:29635]	84465	25	3	23	16	29	30	3	11	12	14	0	-1.006	0.910348	0.0177482	0.226581	0.644777
ENSCPOG00000002877	NSDHL	NAD(P) dependent steroid dehydrogenase-like [Source:HGNC Symbol;Acc:13398]	50814	29	14	4	12	5	6	10	19	56	16	32	1.16866	1.07422	0.0178052	0.226907	0.644152
ENSCPOG00000008472	HCFC1R1	host cell factor C1 regulator 1 (XPO1 dependent) [Source:HGNC Symbol;Acc:21198]	54985	209	25	287	109	36	85	73	83	944	612	314	1.40352	4.76871	0.0178664	0.227288	0.643424
ENSCPOG00000007367	ABCE1	ATP-binding cassette, sub-family E (OABP), member 1 [Source:HGNC Symbol;Acc:69]	6059	28	8	12	12	9	18	12	16	30	28	43	0.853146	1.30211	0.0179121	0.227471	0.643073
ENSCPOG00000003463	RNF138	ring finger protein 138, E3 ubiquitin protein ligase [Source:HGNC Symbol;Acc:17765]	51444	12	6	6	18	6	15	9	11	64	12	13	0.963465	0.957195	0.0181982	0.228566	0.640988
ENSCPOG00000003658	LLGL1	lethal giant larvae homolog 1 (Drosophila) [Source:HGNC Symbol;Acc:6628]	3996	163	25	66	66	57	117	105	95	269	87	142	0.627223	3.59339	0.0182375	0.228566	0.640988
ENSCPOG00000005475	SMARCA2	SWI/SNF related, matrix associated, actin dependent regulator of chromatin, subfamily a, member 2 [Source:HGNC Symbol;Acc:11098]	6595	7	2	9	15	15	2	4	1	6	5	0	-1.13113	-0.18606	0.0181227	0.228566	0.640988
ENSCPOG00000006626	NA			1777	773	737	927	760	764	573	990	2772	1378	1962	0.677091	7.14525	0.0181266	0.228566	0.640988
ENSCPOG00000013660	TGIF2	TGFB-induced factor homeobox 2 [Source:HGNC Symbol;Acc:15764]	60436	128	35	38	37	10	54	56	82	46	52	173	0.714472	2.92591	0.01825	0.228566	0.640988
ENSCPOG00000013750	FAM20B	family with sequence similarity 20, member B [Source:HGNC Symbol;Acc:23017]	9917	8	9	26	23	23	24	4	2	22	13	5	-0.807935	0.99378	0.0180975	0.228566	0.640988
ENSCPOG00000014989	TACO1	translational activator of mitochondrially encoded cytochrome c oxidase I [Source:HGNC Symbol;Acc:24316]	51204	270	116	121	144	89	159	112	209	455	186	130	0.817702	4.56972	0.018107	0.228566	0.640988
ENSCPOG00000015640	EMILIN3	elastin microfibril interfacer 3 [Source:HGNC Symbol;Acc:16123]	90187	200	129	115	175	114	256	80	125	94	99	20	-0.851412	3.90691	0.0181954	0.228566	0.640988
ENSCPOG00000000870	VARS	valyl-tRNA synthetase [Source:HGNC Symbol;Acc:12651]	7407	228	110	45	185	165	290	133	210	1056	342	300	0.950956	4.89052	0.0184142	0.229061	0.640049
ENSCPOG00000001683	DNAJB9	DnaJ (Hsp40) homolog, subfamily B, member 9 [Source:HGNC Symbol;Acc:6968]	4189	144	50	92	195	84	102	57	92	373	174	147	0.811752	4.02266	0.018431	0.229061	0.640049
ENSCPOG00000007538	HMGB1	high mobility group box 1 [Source:HGNC Symbol;Acc:4983]	3146	2403	910	1075	1562	931	1465	687	1374	6971	1470	1839	0.751038	7.70471	0.0184323	0.229061	0.640049
ENSCPOG00000009035	SLC35D1	solute carrier family 35 (UDP-glucuronic acid/UDP-N-acetylgalactosamine dual transporter), member D1 [Source:HGNC Symbol;Acc:20800]	23169	139	52	83	122	74	77	58	75	479	98	79	0.874619	3.78834	0.0184787	0.229061	0.640049
ENSCPOG00000012341	GPBP1	GC-rich promoter binding protein 1 [Source:HGNC Symbol;Acc:29520]	65056	58	21	19	38	12	38	22	28	140	32	39	0.806837	2.22452	0.0184547	0.229061	0.640049
ENSCPOG00000014485	CYB561	cytochrome b-561 [Source:HGNC Symbol;Acc:2571]	1534	24	7	15	20	13	21	16	16	55	29	29	0.81112	1.38739	0.0184273	0.229061	0.640049
ENSCPOG00000008467	TNFRSF12A	tumor necrosis factor receptor superfamily, member 12A [Source:HGNC Symbol;Acc:18152]		377	31	348	90	33	84	85	78	847	634	332	1.38709	4.77787	0.0185258	0.229253	0.639685
ENSCPOG00000006503	NAA38	N(alpha)-acetyltransferase 38, NatC auxiliary subunit [Source:HGNC Symbol;Acc:20471]	51691	604	219	129	155	68	277	249	294	384	109	977	0.673292	5.06608	0.0185708	0.229419	0.639371
ENSCPOG00000025593	RAB43	RAB43, member RAS oncogene family [Source:HGNC Symbol;Acc:19983]	339122	1553	516	419	516	420	775	768	991	2117	689	622	0.728288	6.70392	0.0186242	0.229688	0.638862
ENSCPOG00000007142	YPEL1	yippee-like 1 (Drosophila) [Source:HGNC Symbol;Acc:12845]	29799	253	105	69	135	112	135	156	134	776	119	107	0.839958	4.38031	0.0186665	0.229819	0.638613
ENSCPOG00000010597	WSB1	WD repeat and SOCS box containing 1 [Source:HGNC Symbol;Acc:19221]	26118	74	40	37	60	35	35	24	31	115	45	226	0.983475	2.98931	0.0187594	0.230572	0.637193
ENSCPOG00000011534	SMAP2	small ArfGAP2 [Source:HGNC Symbol;Acc:25082]	64744	637	273	205	315	165	311	448	485	979	272	506	0.612177	5.55578	0.0189768	0.232851	0.632922
ENSCPOG00000026038	MCAM	melanoma cell adhesion molecule [Source:HGNC Symbol;Acc:6934]	4162	108	54	30	71	35	78	43	85	141	120	188	0.804938	3.30768	0.0190246	0.233044	0.632562
ENSCPOG00000010417	FN3KRP	fructosamine 3 kinase related protein [Source:HGNC Symbol;Acc:25700]	79672	445	184	267	220	124	242	179	228	1192	192	227	0.833868	5.22777	0.0191673	0.234396	0.630049
ENSCPOG00000011679	CCDC3	coiled-coil domain containing 3 [Source:HGNC Symbol;Acc:23813]	83643	29	30	18	41	23	18	19	22	22	10	1	-0.889614	1.49732	0.0192325	0.234798	0.629306
ENSCPOG00000019954	IGFBP2	insulin-like growth factor binding protein 2, 36kDa [Source:HGNC Symbol;Acc:5471]	3485	63	19	25	25	11	30	31	52	95	24	94	0.759024	2.29535	0.0193821	0.236228	0.626668
ENSCPOG00000001889	MCL1	myeloid cell leukemia sequence 1 (BCL2-related) [Source:HGNC Symbol;Acc:6943]	4170	200	46	104	92	65	101	74	91	297	201	164	0.773722	3.94751	0.0194673	0.236868	0.625493
ENSCPOG00000001443	PRPF39	PRP39 pre-mRNA processing factor 39 homolog (S. cerevisiae) [Source:HGNC Symbol;Acc:20314]	55015	342	94	92	196	135	210	132	190	568	222	337	0.729248	4.72142	0.019564	0.237101	0.625067
ENSCPOG00000002854	FAM168B	family with sequence similarity 168, member B [Source:HGNC Symbol;Acc:27016]	130074	117	40	68	120	60	97	33	69	348	77	103	0.954101	3.75973	0.0196122	0.237101	0.625067
ENSCPOG00000002914	STIP1	stress-induced-phosphoprotein 1 [Source:HGNC Symbol;Acc:11387]	10963	34	20	10	37	15	36	19	38	73	38	46	0.888059	1.98592	0.0196145	0.237101	0.625067
ENSCPOG00000005369	ADAT2	adenosine deaminase, tRNA-specific 2 [Source:HGNC Symbol;Acc:21172]	134637	41	12	17	22	8	26	26	23	75	22	43	0.783613	1.71065	0.0196496	0.237101	0.625067
ENSCPOG00000006803	RUNDC1	RUN domain containing 1 [Source:HGNC Symbol;Acc:25418]	146923	315	103	86	109	69	201	153	177	353	172	202	0.627187	4.3839	0.0196362	0.237101	0.625067
ENSCPOG00000005933	GEMIN8	gem (nuclear organelle) associated protein 8 [Source:HGNC Symbol;Acc:26044]	54960	455	208	192	352	182	124	214	376	778	236	341	0.87998	5.38045	0.0197353	0.23774	0.623898
ENSCPOG00000000673	PNP	purine nucleoside phosphorylase [Source:HGNC Symbol;Acc:7892]	4860	184	52	86	133	98	112	87	93	349	161	179	0.856289	4.14399	0.0197982	0.238103	0.623235
ENSCPOG00000013517	POLR3E	polymerase (RNA) III (DNA directed) polypeptide E (80kD) [Source:HGNC Symbol;Acc:30347]	55718	67	41	21	29	33	48	45	86	116	71	72	0.702354	2.76987	0.0198323	0.238119	0.623206
ENSCPOG00000013113	TSNAX	translin-associated factor X [Source:HGNC Symbol;Acc:12380]	7257	147	86	86	107	84	98	84	120	519	105	99	0.842546	4.04724	0.0198975	0.238508	0.622498
ENSCPOG00000001338	CORO1C	coronin, actin binding protein, 1C [Source:HGNC Symbol;Acc:2254]	23603	146	68	61	15	75	157	89	85	76	136	350	0.871889	3.71117	0.0200658	0.238944	0.621705
ENSCPOG00000009122	BFSP2	phakinin [Source:RefSeq peptide;Acc:NP_001166545]	8419	445	244	203	161	213	310	201	219	95	171	76	-0.69874	4.74227	0.0202514	0.238944	0.621705
ENSCPOG00000009706	SLCO1A2	solute carrier organic anion transporter family, member 1A2 [Source:HGNC Symbol;Acc:10956]	6579	80	47	40	108	32	42	48	44	30	14	0	-1.192	2.58265	0.0203458	0.238944	0.621705
ENSCPOG00000010770	NA			260	129	67	115	64	135	126	170	208	123	324	0.650326	4.21319	0.0203615	0.238944	0.621705
ENSCPOG00000011151	EAAC1	Glutamate transporter [Source:UniProtKB/TrEMBL;Acc:Q8CH32]		110	35	74	73	53	48	42	77	40	31	23	-0.755943	2.72583	0.0202343	0.238944	0.621705
ENSCPOG00000011967	EIF5B	eukaryotic translation initiation factor 5B [Source:HGNC Symbol;Acc:30793]	9669	833	394	379	522	390	552	568	596	1265	400	1121	0.601329	6.29851	0.020317	0.238944	0.621705
ENSCPOG00000012011	PAX8	paired box 8 [Source:HGNC Symbol;Acc:8622]	7849	2505	789	1979	2079	946	1995	1643	1519	10335	1682	3289	0.792476	8.1341	0.0201664	0.238944	0.621705
ENSCPOG00000014687	NDFIP2	Nedd4 family interacting protein 2 [Source:HGNC Symbol;Acc:18537]	54602	24	13	8	29	12	19	15	15	54	19	47	0.879495	1.43294	0.0202431	0.238944	0.621705
ENSCPOG00000015271	FGD4	FYVE, RhoGEF and PH domain containing 4 [Source:HGNC Symbol;Acc:19125]	121512	22	5	7	33	25	34	9	12	16	10	4	-0.918624	1.03614	0.020327	0.238944	0.621705
ENSCPOG00000015333	NA			39	15	7	11	17	12	25	20	116	13	11	1.01594	1.53218	0.0202111	0.238944	0.621705
ENSCPOG00000017399	NA			54816	42880	42563	88676	99972	89543	68297	117322	195255	97278	214510	0.894934	13.5568	0.0202456	0.238944	0.621705
ENSCPOG00000018187	NA	Y RNA [Source:RFAM;Acc:RF00019]		19	9	35	36	23	17	9	9	113	69	76	1.21825	2.168	0.0201554	0.238944	0.621705
ENSCPOG00000022061	YWHAH	tyrosine 3-monooxygenase/tryptophan 5-monooxygenase activation protein, eta polypeptide [Source:HGNC Symbol;Acc:12853]	7533	391	129	222	214	231	150	156	249	377	312	497	0.641143	4.96365	0.0201638	0.238944	0.621705
ENSCPOG00000003662	FLII	flightless I homolog (Drosophila) [Source:HGNC Symbol;Acc:3750]	2314	187	24	63	63	78	144	103	65	175	106	142	0.610648	3.6123	0.0205492	0.240757	0.618421
ENSCPOG00000009884	ZNF318	zinc finger protein 318 [Source:HGNC Symbol;Acc:13578]	24149	39	18	14	18	11	30	41	34	32	29	34	0.734071	1.73797	0.0205977	0.240937	0.618096
ENSCPOG00000029654	NA	Y RNA [Source:RFAM;Acc:RF00019]		11	7	4	13	12	13	12	4	111	19	15	1.21426	1.15014	0.0206441	0.241091	0.617818
ENSCPOG00000024408	NA			312	102	121	164	141	167	125	173	307	232	445	0.85665	4.64996	0.0206832	0.241161	0.617694
ENSCPOG00000006332	GFM2	G elongation factor, mitochondrial 2 [Source:HGNC Symbol;Acc:29682]	84340	1028	381	526	954	367	764	492	542	2639	717	931	0.71935	6.57786	0.0207956	0.241916	0.616335
ENSCPOG00000019736	NA			356	93	96	85	66	140	96	124	61	14	0	-1.25194	3.56858	0.0208146	0.241916	0.616335
ENSCPOG00000013467	ACTB	Actin, cytoplasmic 1 Actin, cytoplasmic 1, N-terminally processed [Source:UniProtKB/Swiss-Prot;Acc:Q71FK5]	60	3999	2519	2194	3025	2178	3475	1806	4948	6628	3719	10065	0.775741	8.91009	0.0209141	0.242296	0.615653
ENSCPOG00000014125	KCNJ13	Inward rectifier potassium channel 13 [Source:UniProtKB/Swiss-Prot;Acc:Q9QZ65]	3769	1461	412	807	1527	784	970	396	784	631	597	4	-1.04229	6.55396	0.0208934	0.242296	0.615653
ENSCPOG00000008009	NA			29	7	4	11	10	29	13	12	60	19	28	0.864017	1.30367	0.0211316	0.243758	0.613041
ENSCPOG00000010046	NA			204	55	70	75	73	129	43	104	79	31	30	-0.814278	3.24988	0.0211409	0.243758	0.613041
ENSCPOG00000021386	PAQR9	progestin and adipoQ receptor family member IX [Source:HGNC Symbol;Acc:30131]	344838	21	13	14	23	30	8	9	7	15	6	11	-0.811804	0.947141	0.0210895	0.243758	0.613041
ENSCPOG00000010775	LNX1	ligand of numb-protein X 1, E3 ubiquitin protein ligase [Source:HGNC Symbol;Acc:6657]	84708	289	124	59	111	82	126	154	176	272	114	306	0.642654	4.19545	0.021378	0.246101	0.608886
ENSCPOG00000008088	BCLAF1	BCL2-associated transcription factor 1 [Source:HGNC Symbol;Acc:16863]	9774	18	10	4	14	10	13	5	7	73	14	30	1.14172	1.11636	0.0214653	0.246715	0.607804
ENSCPOG00000003328	PIGH	phosphatidylinositol glycan anchor biosynthesis, class H [Source:HGNC Symbol;Acc:8964]	5283	135	83	71	128	91	114	85	79	388	113	199	0.87075	3.95675	0.0215195	0.246947	0.607397
ENSCPOG00000000988	CMAS	cytidine monophosphate N-acetylneuraminic acid synthetase [Source:HGNC Symbol;Acc:18290]	55907	598	270	390	250	235	340	244	359	1747	391	196	0.870808	5.75596	0.0215885	0.247179	0.606988
ENSCPOG00000011606	SLC25A3	solute carrier family 25 (mitochondrial carrier; phosphate carrier), member 3 [Source:HGNC Symbol;Acc:10989]	5250	285	110	225	184	132	174	128	171	850	200	226	0.871466	4.86903	0.0216078	0.247179	0.606988
ENSCPOG00000003656	SYTL4	synaptotagmin-like 4 [Source:HGNC Symbol;Acc:15588]	94121	151	44	61	98	49	92	101	93	510	105	56	0.742362	3.76041	0.021736	0.248256	0.605101
ENSCPOG00000004605	ODF2L	outer dense fiber of sperm tails 2-like [Source:HGNC Symbol;Acc:29225]	57489	77	34	18	28	24	50	43	59	112	44	40	0.76649	2.59944	0.0217703	0.248257	0.605099
ENSCPOG00000002898	CLK4	CDC-like kinase 4 [Source:HGNC Symbol;Acc:13659]	57396	951	539	308	365	292	561	446	794	2376	373	501	0.837846	6.22171	0.0219317	0.248408	0.604834
ENSCPOG00000005678	NAPG	N-ethylmaleimide-sensitive factor attachment protein, gamma [Source:HGNC Symbol;Acc:7642]	8774	9	5	3	17	11	9	10	10	44	18	19	1.11484	0.922594	0.021904	0.248408	0.604834
ENSCPOG00000007518	PRPF6	PRP6 pre-mRNA processing factor 6 homolog (S. cerevisiae) [Source:HGNC Symbol;Acc:15860]	24148	32	24	11	18	7	33	6	13	12	8	12	-0.800943	1.02011	0.0219755	0.248408	0.604834
ENSCPOG00000010588	NA			1074	714	935	1101	926	996	722	594	3521	1675	2510	0.770046	7.25062	0.0218305	0.248408	0.604834
ENSCPOG00000010971	KIAA1715	KIAA1715 [Source:HGNC Symbol;Acc:21610]	80856	66	24	12	26	18	16	17	37	41	29	104	0.841156	2.09926	0.0219888	0.248408	0.604834
ENSCPOG00000018162	NA	Y RNA [Source:RFAM;Acc:RF00019]		48	32	11	16	16	484	21	35	11	17	5	-2.08664	2.58182	0.0219177	0.248408	0.604834
ENSCPOG00000001477	UTP18	UTP18 small subunit (SSU) processome component homolog (yeast) [Source:HGNC Symbol;Acc:24274]	51096	18	12	18	7	4	14	5	15	67	21	21	1.06079	1.18731	0.0223938	0.249248	0.603369
ENSCPOG00000002403	RBBP9	retinoblastoma binding protein 9 [Source:HGNC Symbol;Acc:9892]	10741	31	19	10	21	13	29	12	15	89	25	30	0.964339	1.74966	0.0224335	0.249248	0.603369
ENSCPOG00000004177	PAK2	p21 protein (Cdc42/Rac)-activated kinase 2 [Source:HGNC Symbol;Acc:8591]	5062	98	27	58	86	66	50	34	53	208	134	222	0.917774	3.43867	0.0223071	0.249248	0.603369
ENSCPOG00000007471	GLYCTK	glycerate kinase [Source:HGNC Symbol;Acc:24247]	132158	54	99	58	76	97	86	29	54	87	43	6	-0.734573	3.07195	0.0222046	0.249248	0.603369
ENSCPOG00000008025	UBE2J2	ubiquitin-conjugating enzyme E2, J2 [Source:HGNC Symbol;Acc:19268]	118424	207	46	85	95	66	126	76	133	201	130	167	0.652591	3.89574	0.0224405	0.249248	0.603369
ENSCPOG00000011578	STAMBPL1	STAM binding protein-like 1 [Source:HGNC Symbol;Acc:24105]	57559	45	29	49	62	22	29	48	61	96	49	88	0.723984	2.69033	0.0224366	0.249248	0.603369
ENSCPOG00000014353	KRR1	KRR1, small subunit (SSU) processome component, homolog (yeast) [Source:HGNC Symbol;Acc:5176]	11103	127	60	81	62	59	52	45	75	336	79	93	0.825126	3.52001	0.0221726	0.249248	0.603369
ENSCPOG00000015637	LPIN3	lipin 3 [Source:HGNC Symbol;Acc:14451]	64900	218	94	100	162	143	271	73	140	78	97	25	-0.83403	3.96798	0.0222366	0.249248	0.603369
ENSCPOG00000020816	TOLLIP	toll interacting protein [Source:HGNC Symbol;Acc:16476]	54472	15	11	9	11	9	27	5	13	8	4	0	-0.999013	0.358875	0.0222844	0.249248	0.603369
ENSCPOG00000021417	HEY2	hairy/enhancer-of-split related with YRPW motif 2 [Source:HGNC Symbol;Acc:4881]	23493	398	200	203	194	109	190	104	228	1339	328	181	0.97327	5.16926	0.0223884	0.249248	0.603369
ENSCPOG00000026000	NAP1L4	nucleosome assembly protein 1-like 4 [Source:HGNC Symbol;Acc:7640]	4676	14	12	7	31	8	32	22	24	63	21	21	0.916564	1.49779	0.0223986	0.249248	0.603369
ENSCPOG00000000690	DPP3	dipeptidyl-peptidase 3 [Source:HGNC Symbol;Acc:3008]	10072	443	315	443	546	224	363	223	358	1036	565	1378	0.776228	5.82317	0.0224859	0.249371	0.603155
ENSCPOG00000003985	NA			360	181	300	329	168	291	127	205	214	190	144	-0.546784	4.79291	0.0226163	0.250321	0.601503
ENSCPOG00000007963	C3orf38	chromosome 3 open reading frame 38 [Source:HGNC Symbol;Acc:28384]	285237	50	19	16	23	13	25	15	36	156	14	28	0.872164	1.99438	0.0226523	0.250321	0.601503
ENSCPOG00000014752	SMC6	structural maintenance of chromosomes 6 [Source:HGNC Symbol;Acc:20466]	79677	29	13	20	32	23	17	13	18	89	40	29	0.877514	1.84126	0.022675	0.250321	0.601503
ENSCPOG00000010565	MAPK4	mitogen-activated protein kinase 4 [Source:HGNC Symbol;Acc:6878]	5596	178	81	93	110	89	65	46	78	57	72	6	-0.805518	3.36676	0.0227145	0.250326	0.601495
ENSCPOG00000021467	NA	Small nucleolar RNA SNORD79 [Source:RFAM;Acc:RF00152]		42	12	26	34	25	71	20	29	143	27	117	0.865344	2.49656	0.0227454	0.250326	0.601495
ENSCPOG00000026751	NA	Small nucleolar RNA SNORD77 [Source:RFAM;Acc:RF00591]		39	12	27	33	29	62	24	19	145	32	135	0.865344	2.49656	0.0227788	0.250326	0.601495
ENSCPOG00000013630	EIF2AK3	eukaryotic translation initiation factor 2-alpha kinase 3 [Source:HGNC Symbol;Acc:3255]	9451	190	96	117	135	87	110	128	174	403	119	177	0.704176	4.32303	0.023034	0.252748	0.597313
ENSCPOG00000004979	NA			19	15	36	26	29	15	7	12	19	14	0	-0.842166	1.29634	0.0230967	0.252903	0.597046
ENSCPOG00000008618	NEDD4L	neural precursor cell expressed, developmentally down-regulated 4-like, E3 ubiquitin protein ligase [Source:HGNC Symbol;Acc:7728]		33	13	10	9	5	13	11	15	31	33	52	0.916359	1.25679	0.0231178	0.252903	0.597046
ENSCPOG00000024832	COX5A	cytochrome c oxidase subunit Va [Source:HGNC Symbol;Acc:2267]	9377	25945	8463	12268	14690	16368	16533	12970	14617	108778	18882	19041	0.811276	11.347	0.0231574	0.252956	0.596956
ENSCPOG00000009338	SLC16A12	solute carrier family 16, member 12 (monocarboxylic acid transporter 12) [Source:HGNC Symbol;Acc:23094]	387700	297	160	102	115	80	121	105	157	113	51	9	-0.852915	3.82763	0.0233139	0.25316	0.596605
ENSCPOG00000012111	CYB5A	cytochrome b5 type A (microsomal) [Source:HGNC Symbol;Acc:2570]	1528	6136	2767	4622	5646	4467	3903	3805	4124	4794	2552	477	-0.71874	8.89183	0.0233155	0.25316	0.596605
ENSCPOG00000015348	NA			234	110	259	266	184	247	70	89	606	170	1100	0.988483	5.08935	0.0232589	0.25316	0.596605
ENSCPOG00000025396	ARHGEF2	Rho/Rac guanine nucleotide exchange factor (GEF) 2 [Source:HGNC Symbol;Acc:682]	9181	61	23	35	48	47	36	19	29	36	25	19	-0.580956	2.14596	0.0232741	0.25316	0.596605
ENSCPOG00000004869	WDR1	WD repeat-containing protein 1 [Source:RefSeq peptide;Acc:NP_001166577]	9948	55	19	24	21	18	30	26	31	119	35	88	0.773539	2.25367	0.0235057	0.254844	0.593726
ENSCPOG00000020285	YWHAZ	tyrosine 3-monooxygenase/tryptophan 5-monooxygenase activation protein, zeta polypeptide [Source:HGNC Symbol;Acc:12855]	7534	1131	387	580	683	371	578	338	629	1740	1045	963	0.734226	6.43824	0.0235615	0.255069	0.593343
ENSCPOG00000029911	NA	Small nucleolar RNA U13 [Source:RFAM;Acc:RF01210]		14	11	14	11	5	12	12	8	106	10	4	1.14002	1.21718	0.0236219	0.255341	0.592879
ENSCPOG00000021000	PPP1R13B	protein phosphatase 1, regulatory subunit 13B [Source:HGNC Symbol;Acc:14950]	23368	701	245	400	329	435	519	387	549	2498	579	241	1.12275	6.2799	0.0236675	0.255454	0.592687
ENSCPOG00000000961	CDC5L	CDC5 cell division cycle 5-like (S. pombe) [Source:HGNC Symbol;Acc:1743]	988	19	13	15	20	18	26	12	12	148	21	25	1.00364	1.70409	0.0238545	0.257091	0.589913
ENSCPOG00000002015	HSP90AA1	heat shock protein 90kDa alpha (cytosolic), class A member 1 [Source:HGNC Symbol;Acc:5253]	3320	258	148	238	491	182	218	181	279	774	509	493	0.766108	5.34005	0.0239271	0.257151	0.589812
ENSCPOG00000003230	PDCD6IP	programmed cell death 6 interacting protein [Source:HGNC Symbol;Acc:8766]	10015	50	13	10	37	22	47	30	47	158	18	10	0.917448	2.33845	0.0239309	0.257151	0.589812
ENSCPOG00000024426	ZFYVE21	zinc finger, FYVE domain containing 21 [Source:HGNC Symbol;Acc:20760]	79038	456	293	395	399	461	437	303	609	3613	667	298	1.11709	6.28533	0.0241237	0.25884	0.586968
ENSCPOG00000010154	NDUFA12	NADH dehydrogenase (ubiquinone) 1 alpha subcomplex, 12 [Source:HGNC Symbol;Acc:23987]	55967	7055	3575	2788	3469	2975	3974	3067	4912	18374	3145	4553	0.744438	9.25979	0.024229	0.259307	0.586185
ENSCPOG00000015347	ALDH9A1	aldehyde dehydrogenase 9 family, member A1 [Source:HGNC Symbol;Acc:412]	223	72	44	128	241	127	88	34	42	149	86	59	-0.601399	3.59459	0.0242387	0.259307	0.586185
ENSCPOG00000008562	GPI	glucose-6-phosphate isomerase [Source:HGNC Symbol;Acc:4458]	2821	134	67	54	82	102	110	84	113	231	124	227	0.800745	3.86964	0.0243871	0.260129	0.584811
ENSCPOG00000014938	DNAJC3	DnaJ (Hsp40) homolog, subfamily C, member 3 [Source:HGNC Symbol;Acc:9439]	5611	29	7	19	22	15	10	10	21	62	43	30	0.911751	1.4901	0.0243619	0.260129	0.584811
ENSCPOG00000008943	NA			67	17	37	82	53	73	32	42	125	74	159	0.823941	3.0728	0.0244538	0.260458	0.584262
ENSCPOG00000007900	CLPTM1L	CLPTM1-like [Source:HGNC Symbol;Acc:24308]	81037	1772	867	1044	1544	805	1233	727	1364	7746	569	1474	0.931968	7.63476	0.0245195	0.260469	0.584245
ENSCPOG00000021555	ASCC2	activating signal cointegrator 1 complex subunit 2 [Source:HGNC Symbol;Acc:24103]	84164	335	148	117	164	117	238	166	196	453	137	300	0.604708	4.71681	0.0245265	0.260469	0.584245
ENSCPOG00000024173	NA			122	29	29	38	57	91	31	52	18	28	8	-0.978485	2.3494	0.0246793	0.261708	0.582183
ENSCPOG00000000140	MAP2K3	mitogen-activated protein kinase kinase 3 [Source:HGNC Symbol;Acc:6843]	5606	101	30	145	85	87	56	27	43	384	156	218	1.04793	3.83543	0.0247768	0.262359	0.581103
ENSCPOG00000007050	NPL	N-acetylneuraminate pyruvate lyase (dihydrodipicolinate synthase) [Source:HGNC Symbol;Acc:16781]	80896	96	88	48	39	49	70	26	34	60	59	14	-0.776605	2.76715	0.0248997	0.263277	0.579587
ENSCPOG00000011918	KCNIP2	Kv channel interacting protein 2 [Source:HGNC Symbol;Acc:15522]		182	104	63	99	77	152	102	111	36	45	34	-0.819398	3.43305	0.0250835	0.264836	0.577024
ENSCPOG00000002316	RCC2	regulator of chromosome condensation 2 [Source:HGNC Symbol;Acc:30297]	55920	325	100	151	134	104	202	183	243	283	195	291	0.56332	4.59453	0.0251288	0.264928	0.576872
ENSCPOG00000007148	CEP95	centrosomal protein 95kDa [Source:HGNC Symbol;Acc:25141]	90799	123	93	48	110	54	110	99	84	380	100	154	0.750622	3.87393	0.0252309	0.265619	0.57574
ENSCPOG00000004901	CES5A	carboxylesterase 5A [Source:HGNC Symbol;Acc:26459]	221223	31	26	39	37	18	32	12	30	14	15	2	-0.879213	1.52016	0.0253172	0.266142	0.574886
ENSCPOG00000014783	IPO4	importin 4 [Source:HGNC Symbol;Acc:19426]	79711	138	100	68	128	63	144	71	159	326	107	296	0.689899	4.13098	0.0254232	0.26687	0.573701
ENSCPOG00000003374	NA			117	55	18	40	27	57	59	79	88	64	106	0.68764	2.94937	0.0255549	0.267865	0.572084
ENSCPOG00000008696	WDSUB1	WD repeat, sterile alpha motif and U-box domain containing 1 [Source:HGNC Symbol;Acc:26697]	151525	157	66	105	120	97	139	111	104	456	230	225	0.688149	4.19193	0.0256079	0.268034	0.57181
ENSCPOG00000010720	HSDL1	hydroxysteroid dehydrogenase like 1 [Source:HGNC Symbol;Acc:16475]	83693	116	48	41	56	27	102	55	79	174	70	83	0.627321	3.14856	0.0257336	0.268191	0.571556
ENSCPOG00000015301	NA			210	78	71	106	64	142	98	107	388	95	147	0.674788	4.03003	0.0257312	0.268191	0.571556
ENSCPOG00000026432	NA	U6 spliceosomal RNA [Source:RFAM;Acc:RF00026]		10	9	6	14	9	16	8	13	57	7	16	1.04352	0.975546	0.0256947	0.268191	0.571556
ENSCPOG00000023461	NA			59	19	25	45	22	62	20	31	97	31	137	0.841688	2.52034	0.0258184	0.268689	0.57075
ENSCPOG00000001207	SLC10A2	solute carrier family 10 (sodium/bile acid cotransporter family), member 2 [Source:HGNC Symbol;Acc:10906]	6555	51	27	23	19	18	26	19	20	23	7	1	-0.931106	1.33601	0.0259455	0.26924	0.569861
ENSCPOG00000012101	ACTG1	actin, gamma 1 [Source:HGNC Symbol;Acc:144]	71	573	665	459	592	379	636	334	559	2254	762	1590	0.886917	6.41406	0.0259383	0.26924	0.569861
ENSCPOG00000014219	SSSCA1	Sjogren syndrome/scleroderma autoantigen 1 [Source:HGNC Symbol;Acc:11328]	10534	107	57	47	28	35	47	84	97	152	52	56	0.774186	3.11233	0.0260001	0.269422	0.569567
ENSCPOG00000008335	TMEM106C	transmembrane protein 106C [Source:HGNC Symbol;Acc:28775]	79022	11	6	6	12	15	20	4	7	10	7	1	-1.02481	0.248397	0.0261458	0.27016	0.568378
ENSCPOG00000021062	TJP2	tight junction protein 2 (zona occludens 2) [Source:HGNC Symbol;Acc:11828]	9414	319	168	152	230	166	349	196	270	788	142	356	0.760314	5.09119	0.0261354	0.27016	0.568378
ENSCPOG00000005685	EHHADH	Peroxisomal bifunctional enzyme Enoyl-CoA hydratase/3,2-trans-enoyl-CoA isomerase 3-hydroxyacyl-CoA dehydrogenase [Source:UniProtKB/Swiss-Prot;Acc:P55100]	1962	95	51	50	79	37	59	55	49	38	42	4	-0.7577	2.62667	0.0262217	0.270561	0.567735
ENSCPOG00000012372	ACADSB	acyl-CoA dehydrogenase, short/branched chain [Source:HGNC Symbol;Acc:91]	36	9	13	16	35	35	11	7	2	19	20	3	-0.858197	1.15902	0.0262899	0.270879	0.567225
ENSCPOG00000000057	PTGES3	prostaglandin E synthase 3 (cytosolic) [Source:HGNC Symbol;Acc:16049]	10728	4861	2275	2129	3279	1920	2051	1547	3339	8451	4278	5033	0.701309	8.67629	0.0263285	0.270892	0.567203
ENSCPOG00000014676	SKIDA1	SKI/DACH domain containing 1 [Source:HGNC Symbol;Acc:32697]	387640	62	34	61	77	55	35	30	36	50	34	13	-0.685151	2.50995	0.0263741	0.270978	0.567065
ENSCPOG00000000280	PBRM1	polybromo 1 [Source:HGNC Symbol;Acc:30064]	55193	48	18	25	27	29	55	23	44	96	30	53	0.739284	2.28293	0.0267905	0.273323	0.563324
ENSCPOG00000002377	BPHL	biphenyl hydrolase-like (serine hydrolase) [Source:HGNC Symbol;Acc:1094]	670	1222	409	659	926	856	963	517	527	1001	800	264	-0.659816	6.47135	0.0267836	0.273323	0.563324
ENSCPOG00000004999	MIS12	MIS12, MIND kinetochore complex component, homolog (S. pombe) [Source:HGNC Symbol;Acc:24967]	79003	285	212	279	300	121	205	137	217	1150	360	333	0.806331	5.11156	0.0266984	0.273323	0.563324
ENSCPOG00000022420	S100P	S100 calcium binding protein P [Source:HGNC Symbol;Acc:10504]	6286	5295	1123	1450	1523	1041	4914	1420	2729	2636	2587	10038	0.706135	8.50411	0.0267882	0.273323	0.563324
ENSCPOG00000026184	EBF1	early B-cell factor 1 [Source:HGNC Symbol;Acc:3126]	1879	49	19	40	75	28	28	15	48	233	79	50	0.970147	2.74246	0.0267796	0.273323	0.563324
ENSCPOG00000000444	HAO1	hydroxyacid oxidase (glycolate oxidase) 1 [Source:HGNC Symbol;Acc:4809]	54363	26	2	37	33	13	37	4	4	53	12	1	-0.995983	1.25303	0.0268681	0.273471	0.563088
ENSCPOG00000006559	NPEPPS	aminopeptidase puromycin sensitive [Source:HGNC Symbol;Acc:7900]	9520	32	6	3	10	12	20	16	21	46	16	18	0.699082	1.19009	0.0268803	0.273471	0.563088
ENSCPOG00000008450	PAQR4	progestin and adipoQ receptor family member IV [Source:HGNC Symbol;Acc:26386]	124222	78	48	36	38	28	68	53	121	75	45	129	0.841683	2.99968	0.0269603	0.273902	0.562405
ENSCPOG00000000625	NSMCE4A	non-SMC element 4 homolog A (S. cerevisiae) [Source:HGNC Symbol;Acc:25935]	54780	55	16	27	48	25	53	16	31	59	39	177	0.82888	2.52422	0.0270185	0.27411	0.562076
ENSCPOG00000011514	LRP8	low density lipoprotein receptor-related protein 8, apolipoprotein e receptor [Source:HGNC Symbol;Acc:6700]	7804	57	3	46	11	13	25	21	5	25	32	180	1.19827	2.22643	0.0272085	0.275133	0.560458
ENSCPOG00000014269	CKS2	CDC28 protein kinase regulatory subunit 2 [Source:HGNC Symbol;Acc:2000]	1164	30	7	8	9	7	16	3	26	20	15	55	0.912499	1.11726	0.0272075	0.275133	0.560458
ENSCPOG00000017550	NA	Small nucleolar RNA SNORD44 [Source:RFAM;Acc:RF00287]		41	12	29	35	29	64	24	19	149	35	136	0.833766	2.53317	0.027233	0.275133	0.560458
ENSCPOG00000025242	SPARC	secreted protein, acidic, cysteine-rich (osteonectin) [Source:HGNC Symbol;Acc:11219]	6678	769	301	156	241	236	289	333	606	668	313	528	0.600007	5.57091	0.0273355	0.275784	0.55943
ENSCPOG00000000429	NA			5826	3063	2157	3496	3174	4778	3466	4921	8958	2493	7709	0.677325	9.07297	0.027861	0.278763	0.554764
ENSCPOG00000000664	RABGGTB	Rab geranylgeranyltransferase, beta subunit [Source:HGNC Symbol;Acc:9796]	5876	55	16	18	9	10	18	26	38	47	15	36	0.751875	1.67406	0.0277816	0.278763	0.554764
ENSCPOG00000002615	NA			1239	530	524	428	521	973	572	799	1075	620	2852	0.755311	6.77856	0.0277466	0.278763	0.554764
ENSCPOG00000015222	KRTAP20-1	keratin associated protein 20-1 [Source:HGNC Symbol;Acc:18943]	337975	22	12	13	22	20	20	12	20	8	6	3	-0.866022	0.925912	0.027842	0.278763	0.554764
ENSCPOG00000018268	NA	Small nucleolar RNA SNORD101 [Source:RFAM;Acc:RF00186]		4832	2700	2096	3836	3359	3830	3454	3352	10434	2229	8534	0.677687	9.07404	0.0278203	0.278763	0.554764
ENSCPOG00000020205	CTH	cystathionase (cystathionine gamma-lyase) [Source:HGNC Symbol;Acc:2501]	1491	70	73	64	65	45	37	37	40	91	25	1	-0.766564	2.66178	0.0278454	0.278763	0.554764
ENSCPOG00000012583	ME2	malic enzyme 2, NAD(+)-dependent, mitochondrial [Source:HGNC Symbol;Acc:6984]	4200	5	0	14	20	9	19	11	5	71	9	27	1.06167	1.13182	0.0280534	0.280302	0.552374
ENSCPOG00000021956	NA			49	33	45	63	21	19	38	39	31	7	0	-0.954347	1.96833	0.0281424	0.280806	0.551594
ENSCPOG00000010514	CARNS1	carnosine synthase 1 [Source:HGNC Symbol;Acc:29268]	57571	252	175	77	69	92	86	75	150	64	48	4	-0.879966	3.50035	0.0282867	0.281859	0.549969
ENSCPOG00000022176	NA			98	39	24	69	29	36	29	31	190	50	116	0.854792	2.9692	0.0283976	0.282575	0.548866
ENSCPOG00000010671	KPNA4	karyopherin alpha 4 (importin alpha 3) [Source:HGNC Symbol;Acc:6397]	3840	48	19	30	89	37	48	35	29	172	34	126	0.943428	2.90496	0.0284405	0.282616	0.548804
ENSCPOG00000009359	RTF1	Rtf1, Paf1/RNA polymerase II complex component, homolog (S. cerevisiae) [Source:HGNC Symbol;Acc:28996]	23168	637	298	222	329	235	625	341	467	1125	233	641	0.675321	5.77638	0.028492	0.28274	0.548613
ENSCPOG00000012029	C2orf29	chromosome 2 open reading frame 29 [Source:HGNC Symbol;Acc:25217]	55571	401	163	149	200	165	187	202	368	280	266	407	0.567525	4.88476	0.0286565	0.283342	0.547689
ENSCPOG00000012682	CACYBP	calcyclin binding protein [Source:HGNC Symbol;Acc:30423]	27101	75	27	41	50	35	36	37	58	156	57	78	0.835046	2.82967	0.0286671	0.283342	0.547689
ENSCPOG00000015688	CEP250	centrosomal protein 250kDa [Source:HGNC Symbol;Acc:1859]	11190	175	112	77	139	77	143	57	114	94	67	47	-0.652421	3.61653	0.0287087	0.283342	0.547689
ENSCPOG00000026795	NA	Small nucleolar RNA SNORD78 [Source:RFAM;Acc:RF00592]		40	12	23	36	28	74	29	24	137	19	116	0.82746	2.53533	0.0286744	0.283342	0.547689
ENSCPOG00000023211	NA			77	30	17	29	11	44	59	112	56	14	40	0.738797	2.46612	0.0288718	0.284566	0.545818
ENSCPOG00000006645	NDUFV1	NADH dehydrogenase (ubiquinone) flavoprotein 1, 51kDa [Source:HGNC Symbol;Acc:7716]	4723	121	64	59	105	77	114	46	54	72	91	41	-0.606056	3.2414	0.0289824	0.284883	0.545334
ENSCPOG00000008308	SUCO	chromosome 1 open reading frame 9 [Source:HGNC Symbol;Acc:1240]	51430	65	50	39	41	24	35	35	50	130	95	64	0.907375	2.84212	0.0289779	0.284883	0.545334
ENSCPOG00000001023	LONRF1	LON peptidase N-terminal domain and ring finger 1 [Source:HGNC Symbol;Acc:26302]	91694	87	22	47	33	39	41	49	53	77	51	124	0.708924	2.77548	0.0292599	0.287221	0.541783
ENSCPOG00000014572	FERMT1	fermitin family member 1 [Source:HGNC Symbol;Acc:15889]	55612	177	71	87	77	65	96	71	83	268	87	344	0.882416	3.94711	0.0293193	0.287416	0.541488
ENSCPOG00000011006	MMD	monocyte to macrophage differentiation-associated [Source:HGNC Symbol;Acc:7153]	23531	106	39	65	75	38	81	66	72	119	75	345	0.759561	3.46666	0.0293679	0.287505	0.541355
ENSCPOG00000004827	IPO5	importin 5 [Source:HGNC Symbol;Acc:6402]	3843	58	22	25	29	18	45	34	28	53	30	115	0.704737	2.32544	0.0295846	0.289236	0.538747
ENSCPOG00000001105	CMPK2	cytidine monophosphate (UMP-CMP) kinase 2, mitochondrial [Source:HGNC Symbol;Acc:27015]	129607	115	53	30	60	32	75	46	40	47	16	11	-0.811616	2.54459	0.0299804	0.290465	0.536907
ENSCPOG00000001791	CAND1	cullin-associated and neddylation-dissociated 1 [Source:HGNC Symbol;Acc:30688]	55832	60	18	35	54	19	31	28	45	71	26	88	0.627712	2.3732	0.0298218	0.290465	0.536907
ENSCPOG00000002493	RAB23	RAB23, member RAS oncogene family [Source:HGNC Symbol;Acc:14263]	51715	75	41	31	47	22	50	43	44	101	45	77	0.631466	2.63131	0.0300301	0.290465	0.536907
ENSCPOG00000002689	NA			1195	561	474	634	382	994	201	781	282	121	381	-1.00857	6.00737	0.029763	0.290465	0.536907
ENSCPOG00000004873		Phosphodiesterase 4d [Source:UniProtKB/TrEMBL;Acc:C7DXW4]		107	44	66	38	32	83	50	96	127	57	142	0.697085	3.18696	0.0299861	0.290465	0.536907
ENSCPOG00000006297	HDLBP	high density lipoprotein binding protein [Source:HGNC Symbol;Acc:4857]	3069	3514	388	1957	480	198	3001	1180	2258	7915	284	2324	1.21275	8.09568	0.0300091	0.290465	0.536907
ENSCPOG00000008317	NA			8	7	35	20	12	10	6	8	12	7	14	-0.813775	0.783768	0.0299739	0.290465	0.536907
ENSCPOG00000027145	NA			50	8	18	23	20	29	12	26	21	0	0	-0.990045	1.19342	0.0300123	0.290465	0.536907
ENSCPOG00000007392	ZNF639	zinc finger protein 639 [Source:HGNC Symbol;Acc:30950]	51193	456	145	225	341	206	249	191	294	1176	222	319	0.712926	5.33419	0.0302123	0.291838	0.534859
ENSCPOG00000007613	SLC9A2	solute carrier family 9, subfamily A (NHE2, cation proton antiporter 2), member 2 [Source:HGNC Symbol;Acc:11072]	6549	238	96	159	152	131	159	89	136	212	78	54	-0.531506	4.0168	0.030421	0.293074	0.533023
ENSCPOG00000008578	NUDT4	nudix (nucleoside diphosphate linked moiety X)-type motif 4 [Source:HGNC Symbol;Acc:8051]	11163	192	60	191	220	94	252	115	140	769	201	150	0.869081	4.75048	0.0304066	0.293074	0.533023
ENSCPOG00000008313	REC8	REC8 homolog (yeast) [Source:HGNC Symbol;Acc:16879]	9985	259	108	48	99	60	198	86	166	378	93	293	0.665223	4.12524	0.030603	0.294437	0.531007
ENSCPOG00000010221	FRMD8	FERM domain containing 8 [Source:HGNC Symbol;Acc:25462]	83786	495	190	151	270	163	378	315	226	428	263	696	0.567843	5.2624	0.0306821	0.294603	0.530762
ENSCPOG00000013611	PGM2	phosphoglucomutase 2 [Source:HGNC Symbol;Acc:8906]	55276	132	73	66	105	68	181	89	168	231	106	198	0.740033	3.9292	0.0307014	0.294603	0.530762
ENSCPOG00000027347	NA			1133	929	520	453	963	1048	379	1475	529	560	40	-0.835825	6.49533	0.0310953	0.29799	0.525798
ENSCPOG00000008189	SMC2	structural maintenance of chromosomes 2 [Source:HGNC Symbol;Acc:14011]	10592	113	39	52	77	42	116	94	110	120	49	262	0.68557	3.47477	0.0313835	0.29996	0.522936
ENSCPOG00000021069	PRPF18	PRP18 pre-mRNA processing factor 18 homolog (S. cerevisiae) [Source:HGNC Symbol;Acc:17351]	8559	343	154	123	194	121	309	172	213	781	193	185	0.661636	4.84366	0.0313801	0.29996	0.522936
ENSCPOG00000009745	S100A11	S100 calcium binding protein A11 [Source:HGNC Symbol;Acc:10488]	6282	20	10	14	28	11	26	16	19	32	26	58	0.862191	1.52718	0.0314481	0.300183	0.522614
ENSCPOG00000002678	TTC13	tetratricopeptide repeat domain 13 [Source:HGNC Symbol;Acc:26204]	79573	15	2	13	8	6	6	8	11	44	18	9	1.16479	0.784357	0.0317055	0.301057	0.521351
ENSCPOG00000004989	PLXND1	plexin D1 [Source:HGNC Symbol;Acc:9107]	23129	62	60	12	17	10	24	21	25	9	3	1	-1.13326	1.45256	0.031621	0.301057	0.521351
ENSCPOG00000010351	PANK1	pantothenate kinase 1 [Source:HGNC Symbol;Acc:8598]	53354	190	65	170	197	192	118	90	127	189	121	22	-0.689954	4.06876	0.0316347	0.301057	0.521351
ENSCPOG00000017413	COX1	cytochrome c oxidase subunit I [Source:RefSeq peptide;Acc:NP_008753]		290218	104080	88425	141115	117451	119838	85895	177316	108052	14992	58727	-0.773769	13.7267	0.0316997	0.301057	0.521351
ENSCPOG00000025512	PTBP1	polypyrimidine tract binding protein 1 [Source:HGNC Symbol;Acc:9583]	5725	60	49	25	45	10	46	49	96	84	19	78	0.69812	2.54028	0.0318058	0.301616	0.520546
ENSCPOG00000001968	ELMOD2	ELMO/CED-12 domain containing 2 [Source:HGNC Symbol;Acc:28111]	255520	35	13	22	30	15	25	21	29	63	35	53	0.645878	1.802	0.0318592	0.301701	0.520423
ENSCPOG00000019698	PSMA4	proteasome (prosome, macropain) subunit, alpha type, 4 [Source:HGNC Symbol;Acc:9533]	5685	80	18	36	73	75	95	34	34	162	85	157	0.779716	3.16215	0.0318979	0.301701	0.520423
ENSCPOG00000003698	PDXDC1	pyridoxal-dependent decarboxylase domain containing 1 [Source:HGNC Symbol;Acc:28995]	23042	26	8	15	28	27	36	16	22	177	42	17	0.89117	2.02165	0.0320722	0.302035	0.519943
ENSCPOG00000008078	PIGF	phosphatidylinositol glycan anchor biosynthesis, class F [Source:HGNC Symbol;Acc:8962]	5281	79	35	64	54	32	24	21	29	29	22	34	-0.71792	2.28303	0.0321058	0.302035	0.519943
ENSCPOG00000011613	DYNC1LI1	dynein, cytoplasmic 1, light intermediate chain 1 [Source:HGNC Symbol;Acc:18745]	51143	188	98	108	81	63	135	107	172	318	94	155	0.693795	4.09524	0.0320739	0.302035	0.519943
ENSCPOG00000014012	TARS	threonyl-tRNA synthetase [Source:HGNC Symbol;Acc:11572]	6897	24	19	21	15	7	16	18	15	60	38	29	0.897547	1.58228	0.0320108	0.302035	0.519943
ENSCPOG00000014532	CAPZA1	capping protein (actin filament) muscle Z-line, alpha 1 [Source:HGNC Symbol;Acc:1488]	829	528	249	412	344	197	388	228	304	761	535	782	0.698478	5.67819	0.0321411	0.302035	0.519943
ENSCPOG00000008868	NA			55	11	19	37	23	44	20	27	59	34	109	0.668631	2.22284	0.0321865	0.302071	0.519891
ENSCPOG00000013983	IQGAP1	IQ motif containing GTPase activating protein 1 [Source:HGNC Symbol;Acc:6110]	8826	1664	758	880	458	244	862	912	1145	1935	470	1209	0.651677	6.81149	0.032544	0.305032	0.515654
ENSCPOG00000001055	DNAJB11	DnaJ (Hsp40) homolog, subfamily B, member 11 [Source:HGNC Symbol;Acc:14889]	51726	444	132	208	223	168	288	161	376	1030	368	158	0.686226	5.15215	0.0326224	0.305372	0.51517
ENSCPOG00000018243	NA	Small nucleolar RNA SNORD59 [Source:RFAM;Acc:RF00273]		32	8	14	12	18	34	7	16	4	7	14	-0.872037	0.905124	0.0328332	0.30695	0.512932
ENSCPOG00000005677	STARD7	StAR-related lipid transfer (START) domain containing 7 [Source:HGNC Symbol;Acc:18063]	56910	31	16	9	11	7	21	11	11	97	10	23	0.958031	1.37948	0.0329285	0.307051	0.51279
ENSCPOG00000008690	SMCR7L	Smith-Magenis syndrome chromosome region, candidate 7-like [Source:HGNC Symbol;Acc:25979]	54471	15	8	4	13	19	23	16	12	58	10	25	0.901114	1.18392	0.0328947	0.307051	0.51279
ENSCPOG00000014555	NET1	neuroepithelial cell transforming 1 [Source:HGNC Symbol;Acc:14592]	10276	629	345	572	682	333	292	334	317	460	254	332	-0.557087	5.73229	0.0330111	0.307426	0.512259
ENSCPOG00000002023	CCT5	chaperonin containing TCP1, subunit 5 (epsilon) [Source:HGNC Symbol;Acc:1618]	22948	1288	636	616	868	637	873	683	753	1956	791	1863	0.647138	6.90956	0.0331828	0.308219	0.51114
ENSCPOG00000003702	NTAN1	N-terminal asparagine amidase [Source:HGNC Symbol;Acc:29909]	123803	36	15	16	28	28	44	23	24	131	33	21	0.825472	2.16958	0.0331767	0.308219	0.51114
ENSCPOG00000008858	NUMA1	nuclear mitotic apparatus protein 1 [Source:HGNC Symbol;Acc:8059]		438	236	253	306	171	410	160	318	274	144	122	-0.543539	4.96816	0.0332235	0.308219	0.51114
ENSCPOG00000003808	METTL2A	methyltransferase like 2A [Source:HGNC Symbol;Acc:25755]	339175	158	71	85	109	74	126	67	111	157	126	322	0.6721	3.94495	0.0333843	0.308922	0.510151
ENSCPOG00000005930	CTNNAL1	catenin (cadherin-associated protein), alpha-like 1 [Source:HGNC Symbol;Acc:2512]	8727	191	59	54	72	69	103	99	121	149	107	131	0.588687	3.70508	0.0333835	0.308922	0.510151
ENSCPOG00000007248	C12orf43	chromosome 12 open reading frame 43 [Source:HGNC Symbol;Acc:25719]	64897	24	11	12	11	7	15	8	12	12	4	3	-0.869184	0.452674	0.0334626	0.309253	0.509686
ENSCPOG00000006816	LDLR	low density lipoprotein receptor [Source:HGNC Symbol;Acc:6547]	3949	15	11	18	40	20	57	19	39	37	53	104	1.05636	2.19631	0.0335092	0.309289	0.509635
ENSCPOG00000013634	NA			32	18	7	11	10	9	15	26	60	7	49	0.923632	1.38496	0.03359	0.309641	0.509141
ENSCPOG00000005221	CHI3L1	chitinase 3-like 1 (cartilage glycoprotein-39) [Source:HGNC Symbol;Acc:1932]	1116	2	4	4	7	4	9	0	4	15	11	56	1.608	0.440799	0.0336556	0.309853	0.508844
ENSCPOG00000014472	CDKL1	cyclin-dependent kinase-like 1 (CDC2-related kinase) [Source:HGNC Symbol;Acc:1781]	8814	61	39	69	85	150	43	38	31	87	56	36	-0.587898	2.99594	0.0337067	0.309931	0.508735
ENSCPOG00000009046	AGRN	agrin [Source:HGNC Symbol;Acc:329]	375790	63	26	15	21	21	56	40	46	40	31	83	0.620941	2.31511	0.0340217	0.311251	0.506889
ENSCPOG00000022041	COPS6	COP9 constitutive photomorphogenic homolog subunit 6 (Arabidopsis) [Source:HGNC Symbol;Acc:21749]	10980	43	29	17	36	21	28	19	29	173	32	49	0.879556	2.22264	0.0339058	0.311251	0.506889
ENSCPOG00000023722	IER2	immediate early response 2 [Source:HGNC Symbol;Acc:28871]	9592	37	7	19	26	20	29	11	19	32	0	0	-0.980539	1.18348	0.0339537	0.311251	0.506889
ENSCPOG00000026874	FTCD	formiminotransferase cyclodeaminase [Source:HGNC Symbol;Acc:3974]	10841	444	332	304	429	278	436	229	150	436	138	57	-0.820629	5.16907	0.0340054	0.311251	0.506889
ENSCPOG00000008715	NA			3852	1502	1536	1376	1486	3201	1571	2369	3195	2129	7175	0.686257	8.27244	0.0341356	0.311637	0.506351
ENSCPOG00000020603	NA	Small nucleolar RNA SNORA2/SNORA34 family [Source:RFAM;Acc:RF00410]		122	47	135	286	154	198	39	58	206	122	73	-0.695706	3.9965	0.0341496	0.311637	0.506351
ENSCPOG00000024213	DARC	Duffy blood group, chemokine receptor [Source:HGNC Symbol;Acc:4035]	2532	247	106	144	277	79	174	272	294	533	230	202	0.713579	4.72411	0.0343648	0.313207	0.504169
ENSCPOG00000017103	NA	Small nucleolar RNA SNORA62/SNORA6 family [Source:RFAM;Acc:RF00091]		2416	1705	1475	2093	1465	2380	1284	3513	4345	2365	5598	0.685309	8.27402	0.0344127	0.31325	0.504108
ENSCPOG00000007478	UBE2B	ubiquitin-conjugating enzyme E2B [Source:HGNC Symbol;Acc:12473]	7320	1856	868	984	1462	828	1243	1184	1130	2740	1660	2027	0.542567	7.45806	0.0345029	0.313678	0.503516
ENSCPOG00000013618	NSMAF	neutral sphingomyelinase (N-SMase) activation associated factor [Source:HGNC Symbol;Acc:8017]	8439	251	139	107	153	82	223	122	177	657	155	137	0.725861	4.51671	0.034616	0.314313	0.502637
ENSCPOG00000001990	C9orf64	chromosome 9 open reading frame 64 [Source:HGNC Symbol;Acc:28144]	84267	63	25	29	44	24	30	28	38	163	50	20	0.784775	2.45165	0.0348988	0.314583	0.502265
ENSCPOG00000005472	TBL1XR1	transducin (beta)-like 1 X-linked receptor 1 [Source:HGNC Symbol;Acc:29529]	79718	42	14	42	44	42	30	14	34	131	49	96	0.872193	2.55624	0.0348042	0.314583	0.502265
ENSCPOG00000010228	C16orf87	chromosome 16 open reading frame 87 [Source:HGNC Symbol;Acc:33754]	388272	231	73	64	95	82	135	81	114	424	75	99	0.69192	3.98063	0.0349055	0.314583	0.502265
ENSCPOG00000010397	NA			38	27	18	29	84	57	47	44	244	38	56	1.0546	2.95603	0.0347732	0.314583	0.502265
ENSCPOG00000013878	NA			122	47	112	153	54	73	50	87	250	186	139	0.669168	3.68598	0.0348704	0.314583	0.502265
ENSCPOG00000014677	MUT	methylmalonyl CoA mutase [Source:HGNC Symbol;Acc:7526]	4594	29	12	37	41	25	29	19	16	31	14	6	-0.681994	1.61588	0.03482	0.314583	0.502265
ENSCPOG00000012313	ZNF384	zinc finger protein 384 [Source:HGNC Symbol;Acc:11955]		142	48	74	101	72	89	93	85	266	65	86	0.741208	3.68653	0.0350857	0.315815	0.500568
ENSCPOG00000003068	HMOX2	heme oxygenase (decycling) 2 [Source:HGNC Symbol;Acc:5014]	3163	111	74	67	98	56	107	105	105	254	56	318	0.819599	3.89824	0.0352959	0.316583	0.499513
ENSCPOG00000006865	CNN3	calponin 3, acidic [Source:HGNC Symbol;Acc:2157]	1266	4712	1814	2100	3392	1044	2919	2070	2717	5668	3612	6385	0.710396	8.60477	0.0353018	0.316583	0.499513
ENSCPOG00000027284	PCGF2	polycomb group ring finger 2 [Source:HGNC Symbol;Acc:12929]	7703	346	225	168	278	149	244	172	230	144	146	15	-0.766682	4.57109	0.0352416	0.316583	0.499513
ENSCPOG00000006951	PLVAP	plasmalemma vesicle associated protein [Source:HGNC Symbol;Acc:13635]	83483	70	29	11	24	14	32	55	67	164	9	12	0.939817	2.25903	0.0354359	0.317394	0.498402
ENSCPOG00000001542	POLR2E	polymerase (RNA) II (DNA directed) polypeptide E, 25kDa [Source:HGNC Symbol;Acc:9192]	5434	26	6	25	31	16	27	3	16	18	15	5	-0.741926	1.04421	0.0358891	0.317472	0.498295
ENSCPOG00000003682	MCM4	minichromosome maintenance complex component 4 [Source:HGNC Symbol;Acc:6947]	4173	62	24	22	17	23	29	35	34	12	21	167	0.909002	2.25499	0.0357386	0.317472	0.498295
ENSCPOG00000004025	ASB11	ankyrin repeat and SOCS box containing 11 [Source:HGNC Symbol;Acc:17186]		263	25	93	46	61	130	110	115	270	177	36	0.642545	3.77609	0.0357194	0.317472	0.498295
ENSCPOG00000005698	PPP1CC	protein phosphatase 1, catalytic subunit, gamma isozyme [Source:HGNC Symbol;Acc:9283]	5501	130	54	77	114	117	76	42	90	307	89	201	0.750891	3.79017	0.0357709	0.317472	0.498295
ENSCPOG00000006585	SLC7A5	solute carrier family 7 (amino acid transporter light chain, L system), member 5 [Source:HGNC Symbol;Acc:11063]	8140	67	18	72	32	20	35	33	41	18	29	326	1.06344	2.82982	0.035969	0.317472	0.498295
ENSCPOG00000007126	PLCD3	phospholipase C, delta 3 [Source:HGNC Symbol;Acc:9061]	113026	127	42	44	51	30	73	74	123	79	48	131	0.606678	3.16696	0.0359639	0.317472	0.498295
ENSCPOG00000008456	PKMYT1	protein kinase, membrane associated tyrosine/threonine 1 [Source:HGNC Symbol;Acc:29650]	9088	74	50	32	40	27	58	47	103	47	56	149	0.824497	2.93341	0.0358631	0.317472	0.498295
ENSCPOG00000013977	CELSR1	cadherin, EGF LAG seven-pass G-type receptor 1 (flamingo homolog, Drosophila) [Source:HGNC Symbol;Acc:1850]	9620	40	39	11	14	25	62	13	42	1	11	7	-1.05047	1.68695	0.0356788	0.317472	0.498295
ENSCPOG00000020860	SYNGR4	synaptogyrin 4 [Source:HGNC Symbol;Acc:11502]	23546	2606	2024	1702	2704	1648	2610	2097	3629	14040	2625	1055	0.76655	8.54467	0.0357055	0.317472	0.498295
ENSCPOG00000023911	NA			161	76	162	160	94	115	109	152	360	161	586	0.998129	4.5234	0.0357205	0.317472	0.498295
ENSCPOG00000026008	NA			4	5	54	13	7	19	6	11	14	3	0	-1.17416	0.733998	0.0359003	0.317472	0.498295
ENSCPOG00000028098	NA	U4 spliceosomal RNA [Source:RFAM;Acc:RF00015]		32	5	16	32	9	22	15	13	77	26	12	0.872136	1.61012	0.0357917	0.317472	0.498295
ENSCPOG00000001000	KAT8	K(lysine) acetyltransferase 8 [Source:HGNC Symbol;Acc:17933]	84148	470	222	203	285	139	329	219	275	1065	240	222	0.683347	5.25209	0.0360494	0.317795	0.497853
ENSCPOG00000003909	NA			713	442	386	279	447	658	429	517	1513	433	840	0.7923	6.2275	0.0362046	0.3184	0.497028
ENSCPOG00000007962	NA			179	64	89	123	53	94	66	147	235	87	323	0.697715	3.90817	0.0362057	0.3184	0.497028
ENSCPOG00000000925	CREBZF	CREB/ATF bZIP transcription factor [Source:HGNC Symbol;Acc:24905]	58487	42	23	35	41	30	35	37	25	67	43	92	0.817656	2.43392	0.0364153	0.3187	0.496618
ENSCPOG00000003905	CORO1A	coronin, actin binding protein, 1A [Source:HGNC Symbol;Acc:2252]	11151	841	505	381	247	350	515	336	749	1856	577	709	0.790923	6.23006	0.0363748	0.3187	0.496618
ENSCPOG00000005174	GALNT11	UDP-N-acetyl-alpha-D-galactosamine:polypeptide N-acetylgalactosaminyltransferase 11 (GalNAc-T11) [Source:HGNC Symbol;Acc:19875]		69	15	46	49	43	87	11	37	51	35	5	-0.757274	2.23574	0.0364105	0.3187	0.496618
ENSCPOG00000025869	NA			16	10	88	27	18	69	16	24	30	6	0	-1.32153	1.96137	0.0363213	0.3187	0.496618
ENSCPOG00000020779	ABTB2	ankyrin repeat and BTB (POZ) domain containing 2 [Source:HGNC Symbol;Acc:23842]	25841	1270	660	752	1025	517	788	612	629	3828	872	1122	0.807354	6.98423	0.0366037	0.319752	0.495187
ENSCPOG00000024671	NA			15	5	7	13	5	6	4	11	64	11	9	1.00387	0.679275	0.0366235	0.319752	0.495187
ENSCPOG00000003678	HNRNPF	heterogeneous nuclear ribonucleoprotein F [Source:HGNC Symbol;Acc:5039]	3185	381	144	186	256	208	233	144	248	576	241	434	0.699084	5.13207	0.0368043	0.320944	0.493571
ENSCPOG00000007030	GTDC1	glycosyltransferase-like domain containing 1 [Source:HGNC Symbol;Acc:20887]	79712	90	29	42	88	52	63	18	62	319	67	34	0.933486	3.29484	0.0369881	0.32216	0.491928
ENSCPOG00000019869	CCT7	chaperonin containing TCP1, subunit 7 (eta) [Source:HGNC Symbol;Acc:1622]	10574	52	14	5	16	19	10	19	33	51	29	27	0.717813	1.58816	0.0370613	0.322411	0.49159
ENSCPOG00000005190	RALGDS	ral guanine nucleotide dissociation stimulator [Source:HGNC Symbol;Acc:9842]	5900	167	68	74	87	85	93	83	137	81	9	17	-0.806245	3.27448	0.0372067	0.322903	0.490928
ENSCPOG00000008352	ZFYVE16	zinc finger, FYVE domain containing 16 [Source:HGNC Symbol;Acc:20756]	9765	91	48	28	66	48	84	45	66	232	70	69	0.695988	3.18815	0.037198	0.322903	0.490928
ENSCPOG00000025157	NA			72	17	21	27	22	27	26	22	100	44	67	0.738015	2.24625	0.0372995	0.323321	0.490366
ENSCPOG00000007986	TMEM241	transmembrane protein 241 [Source:HGNC Symbol;Acc:31723]	85019	138	74	51	46	62	96	104	134	256	49	63	0.707563	3.60359	0.0373445	0.323326	0.490359
ENSCPOG00000022155	NA			94	26	61	119	77	67	28	49	66	50	19	-0.688026	2.7676	0.0374395	0.323762	0.489774
ENSCPOG00000023086	ABHD15	abhydrolase domain containing 15 [Source:HGNC Symbol;Acc:26971]	116236	29	10	15	22	17	20	4	18	27	9	2	-0.745562	0.939125	0.0375635	0.324448	0.488854
ENSCPOG00000004289	ETV1	ets variant 1 [Source:HGNC Symbol;Acc:3490]	2115	12	11	11	34	30	22	10	9	7	15	12	-0.720994	1.01348	0.0376923	0.32452	0.488759
ENSCPOG00000011739	NA			63	24	25	41	27	56	32	32	218	31	18	0.840942	2.64801	0.0377058	0.32452	0.488759
ENSCPOG00000013499	HOXA2	homeobox A2 [Source:HGNC Symbol;Acc:5103]	3199	68	38	45	61	25	54	31	39	18	14	16	-0.816644	2.22653	0.0376431	0.32452	0.488759
ENSCPOG00000012146	WDR44	WD repeat domain 44 [Source:HGNC Symbol;Acc:30512]	54521	102	38	55	87	41	56	39	51	217	47	104	0.694299	3.19608	0.0377666	0.324658	0.488574
ENSCPOG00000027406	PELO	pelota homolog (Drosophila) [Source:HGNC Symbol;Acc:8829]	53918	23	14	22	18	17	22	11	21	52	32	77	0.96492	1.83975	0.0378722	0.325182	0.487874
ENSCPOG00000005397	SPATA5	spermatogenesis associated 5 [Source:HGNC Symbol;Acc:18119]	166378	192	62	75	93	47	144	80	133	365	110	70	0.724653	3.92851	0.0379375	0.325357	0.487639
ENSCPOG00000023149	NSUN5	NOP2/Sun domain family, member 5 [Source:HGNC Symbol;Acc:16385]	55695	33	19	19	26	8	20	22	27	85	31	22	0.790094	1.71446	0.0380482	0.325922	0.486886
ENSCPOG00000013109	FARSB	phenylalanyl-tRNA synthetase, beta subunit [Source:HGNC Symbol;Acc:17800]	10056	392	167	247	228	227	239	257	313	443	312	510	0.634106	5.22959	0.0381056	0.32603	0.486743
ENSCPOG00000003587	NA			48	5	12	15	20	24	18	29	50	26	45	0.697649	1.63131	0.0382397	0.326715	0.485831
ENSCPOG00000004837	DONSON	downstream neighbor of SON [Source:HGNC Symbol;Acc:2993]	29980	342	125	105	140	99	293	204	222	322	130	339	0.563324	4.61509	0.0382757	0.326715	0.485831
ENSCPOG00000008037	UBR4	ubiquitin protein ligase E3 component n-recognin 4 [Source:HGNC Symbol;Acc:30313]	23352	515	245	212	267	241	517	223	266	1440	363	306	0.725186	5.56002	0.0386951	0.329521	0.482117
ENSCPOG00000022791	CCDC59	coiled-coil domain containing 59 [Source:HGNC Symbol;Acc:25005]	29080	723	304	242	190	177	253	189	371	1017	318	457	0.654142	5.37372	0.0386606	0.329521	0.482117
ENSCPOG00000008068	PRPF3	PRP3 pre-mRNA processing factor 3 homolog (S. cerevisiae) [Source:HGNC Symbol;Acc:17348]	9129	81	35	27	26	35	78	48	69	64	60	100	0.638056	2.7627	0.0387608	0.329694	0.481889
ENSCPOG00000001043	UTP11L	UTP11-like, U3 small nucleolar ribonucleoprotein, (yeast) [Source:HGNC Symbol;Acc:24329]	51118	227	96	58	117	58	101	71	151	268	114	180	0.616627	3.96303	0.0389816	0.329778	0.481778
ENSCPOG00000005645	ABHD5	abhydrolase domain containing 5 [Source:HGNC Symbol;Acc:21396]	51099	145	61	126	133	77	138	78	66	600	215	113	0.781127	4.18135	0.0389977	0.329778	0.481778
ENSCPOG00000010288	SLC30A4	solute carrier family 30 (zinc transporter), member 4 [Source:HGNC Symbol;Acc:11015]	7782	27	20	11	14	11	20	9	22	103	22	21	0.914906	1.57825	0.0389619	0.329778	0.481778
ENSCPOG00000013429	UBASH3A	ubiquitin associated and SH3 domain containing A [Source:HGNC Symbol;Acc:12462]	53347	7	4	9	4	33	2	6	2	33	22	164	1.81572	1.75049	0.0389144	0.329778	0.481778
ENSCPOG00000026615	NA			84	43	47	79	56	45	36	49	201	103	108	0.771889	3.22153	0.0389578	0.329778	0.481778
ENSCPOG00000026202	C7orf57	chromosome 7 open reading frame 57 [Source:HGNC Symbol;Acc:22247]	136288	152	81	138	245	94	94	80	99	133	104	17	-0.673413	3.79896	0.0391211	0.330437	0.480912
ENSCPOG00000001483	PPARA	Peroxisome proliferator-activated receptor alpha [Source:UniProtKB/Swiss-Prot;Acc:O35507]	5465	24	17	87	155	98	38	7	26	95	56	19	-0.621721	2.74125	0.0392052	0.330638	0.480647
ENSCPOG00000008901	NA			25	13	14	31	7	18	10	18	89	29	21	0.818016	1.53452	0.039236	0.330638	0.480647
ENSCPOG00000002069	UQCRFS1	ubiquinol-cytochrome c reductase, Rieske iron-sulfur polypeptide 1 [Source:HGNC Symbol;Acc:12587]	7386	1739	685	283	1260	1129	850	543	164	1267	529	106	-0.944663	6.56397	0.0396433	0.33262	0.478051
ENSCPOG00000004679	SNRPD1	small nuclear ribonucleoprotein D1 polypeptide 16kDa [Source:HGNC Symbol;Acc:11158]	6632	96	46	101	328	165	198	47	42	160	97	102	-0.667534	3.9772	0.0395408	0.33262	0.478051
ENSCPOG00000006684	SKIL	SKI-like oncogene [Source:HGNC Symbol;Acc:10897]	6498	33	18	25	38	17	30	19	14	148	30	31	0.99171	2.12641	0.0397002	0.33262	0.478051
ENSCPOG00000010474	ROCK1	Rho-associated, coiled-coil containing protein kinase 1 [Source:HGNC Symbol;Acc:10251]	6093	62	22	63	121	89	104	67	58	281	85	151	0.904277	3.64069	0.0396772	0.33262	0.478051
ENSCPOG00000026937	NA			64	34	34	32	22	35	47	54	114	45	79	0.758144	2.57866	0.0395742	0.33262	0.478051
ENSCPOG00000001001	PRSS8	protease, serine, 8 [Source:HGNC Symbol;Acc:9491]	5652	492	182	173	230	136	432	237	285	1113	194	228	0.66834	5.22813	0.0398121	0.332887	0.477704
ENSCPOG00000019592	NA			53	28	24	24	27	59	28	40	80	42	96	0.797504	2.43445	0.0398236	0.332887	0.477704
ENSCPOG00000023743	THAP6	THAP domain containing 6 [Source:HGNC Symbol;Acc:23189]	152815	382	96	117	163	115	266	156	251	578	78	254	0.691518	4.77398	0.0399609	0.333651	0.476708
ENSCPOG00000023882	TMEM100	transmembrane protein 100 [Source:HGNC Symbol;Acc:25607]	55273	35	8	18	13	16	40	7	16	57	35	48	0.809682	1.64788	0.0401088	0.334501	0.475602
ENSCPOG00000013120	ALDH7A1	aldehyde dehydrogenase 7 family, member A1 [Source:HGNC Symbol;Acc:877]	501	107	97	101	243	159	153	87	93	197	81	20	-0.646187	3.95254	0.0402788	0.335062	0.474875
ENSCPOG00000018390	NA	Small nucleolar RNA SNORA64/SNORA10 family [Source:RFAM;Acc:RF00264]		68	40	36	72	50	58	16	44	49	24	28	-0.594557	2.426	0.0402753	0.335062	0.474875
ENSCPOG00000018750	NA	Small nucleolar RNA SNORA64/SNORA10 family [Source:RFAM;Acc:RF00264]		65	37	30	69	43	64	21	38	52	26	26	-0.594557	2.426	0.0403606	0.335062	0.474875
ENSCPOG00000027141	EGR1	early growth response 1 [Source:HGNC Symbol;Acc:3238]	1958	909	597	1610	702	204	237	577	809	1482	890	4435	1.30254	6.97394	0.0403292	0.335062	0.474875
ENSCPOG00000027179	NA			352	95	146	188	115	135	140	151	292	158	408	0.656551	4.57457	0.040529	0.336076	0.473562
ENSCPOG00000008568	DIXDC1	DIX domain containing 1 [Source:HGNC Symbol;Acc:23695]	85458	30	8	40	61	42	20	7	17	37	16	12	-0.697553	1.60414	0.0408875	0.338662	0.470234
ENSCPOG00000001185	NUP85	nucleoporin 85kDa [Source:HGNC Symbol;Acc:8734]	79902	143	78	122	175	87	121	106	148	465	123	168	0.630083	4.25171	0.040979	0.338756	0.470113
ENSCPOG00000002131	DDX50	DEAD (Asp-Glu-Ala-Asp) box polypeptide 50 [Source:HGNC Symbol;Acc:17906]	79009	63	22	165	150	114	31	80	96	283	290	299	1.16084	4.08239	0.0410387	0.338756	0.470113
ENSCPOG00000006633	NA			183	54	49	51	41	61	48	118	82	58	300	0.657024	3.42686	0.0410334	0.338756	0.470113
ENSCPOG00000023476	NA			142	48	59	69	32	55	60	47	308	71	99	0.648222	3.37301	0.0412076	0.339764	0.468823
ENSCPOG00000014476	L3HYPDH	chromosome 14 open reading frame 149 [Source:HGNC Symbol;Acc:20488]	112849	2661	1251	1099	2131	1885	1795	1116	1360	1268	707	287	-0.687694	7.43724	0.0413739	0.340748	0.467566
ENSCPOG00000020890	NA	Y RNA [Source:RFAM;Acc:RF00019]		19	6	19	21	14	22	10	12	79	18	34	0.897547	1.54666	0.0415329	0.34167	0.466393
ENSCPOG00000014047	PSMB5	proteasome (prosome, macropain) subunit, beta type, 5 [Source:HGNC Symbol;Acc:9542]	5693	2281	945	954	872	859	1471	1059	1699	3212	1101	2431	0.598653	7.48191	0.0416144	0.341954	0.466033
ENSCPOG00000007028	ALPL	alkaline phosphatase, liver/bone/kidney [Source:HGNC Symbol;Acc:438]	249	48	36	40	45	32	55	35	30	46	16	3	-0.676471	2.16514	0.0418075	0.343152	0.464513
ENSCPOG00000011247	IPPK	inositol 1,3,4,5,6-pentakisphosphate 2-kinase [Source:HGNC Symbol;Acc:14645]	64768	172	140	130	127	76	138	111	137	251	205	353	0.614819	4.19927	0.0418785	0.343347	0.464267
ENSCPOG00000000131	CCDC106	coiled-coil domain containing 106 [Source:HGNC Symbol;Acc:30181]	29903	28	21	23	15	20	40	10	17	18	16	14	-0.688453	1.39362	0.0421365	0.343922	0.46354
ENSCPOG00000001596	SMCHD1	structural maintenance of chromosomes flexible hinge domain containing 1 [Source:HGNC Symbol;Acc:29090]	23347	39	23	5	4	9	20	27	40	20	22	34	0.802776	1.44018	0.0420781	0.343922	0.46354
ENSCPOG00000004677	LRRC32	leucine rich repeat containing 32 [Source:HGNC Symbol;Acc:4161]	2615	332	186	149	219	112	225	189	233	325	145	861	0.784486	4.93993	0.0420521	0.343922	0.46354
ENSCPOG00000008572	NIF3L1	NIF3 NGG1 interacting factor 3-like 1 (S. cerevisiae) [Source:HGNC Symbol;Acc:13390]	60491	540	180	172	286	192	320	223	373	482	346	423	0.578323	5.31717	0.042316	0.343922	0.46354
ENSCPOG00000013207	IGF2R	insulin-like growth factor 2 receptor [Source:HGNC Symbol;Acc:5467]	3482	93	37	38	63	55	75	35	66	131	93	113	0.655231	3.04081	0.0423219	0.343922	0.46354
ENSCPOG00000020146	TOMM40	translocase of outer mitochondrial membrane 40 homolog (yeast) [Source:HGNC Symbol;Acc:18001]	10452	180	94	268	396	234	293	101	138	730	527	650	0.953603	5.24756	0.0421856	0.343922	0.46354
ENSCPOG00000025180	PRICKLE4	prickle homolog 4 (Drosophila) [Source:HGNC Symbol;Acc:16805]	29964	70	31	21	43	12	39	27	45	182	29	47	0.814856	2.43512	0.0423275	0.343922	0.46354
ENSCPOG00000027113	ALDH5A1	aldehyde dehydrogenase 5 family, member A1 [Source:HGNC Symbol;Acc:408]	7915	78	31	31	48	29	57	27	18	49	24	9	-0.792338	2.15603	0.042266	0.343922	0.46354
ENSCPOG00000012045	SSX2IP	synovial sarcoma, X breakpoint 2 interacting protein [Source:HGNC Symbol;Acc:16509]	117178	29	11	13	19	10	24	16	23	30	8	62	0.747097	1.47988	0.0425207	0.344423	0.462907
ENSCPOG00000013391	MARCH3	membrane-associated ring finger (C3HC4) 3, E3 ubiquitin protein ligase [Source:HGNC Symbol;Acc:28728]	115123	264	178	226	161	113	147	164	160	436	260	500	0.652213	4.69571	0.0426015	0.344423	0.462907
ENSCPOG00000013418	DLGAP4	discs, large (Drosophila) homolog-associated protein 4 [Source:HGNC Symbol;Acc:24476]	22839	36	10	20	22	15	39	12	25	47	36	71	0.69562	1.85738	0.0426262	0.344423	0.462907
ENSCPOG00000024221	NA			87	30	47	52	38	41	38	42	44	61	190	0.721596	2.8987	0.0426193	0.344423	0.462907
ENSCPOG00000026878	NA			15	1	14	16	8	10	5	13	30	23	36	0.804821	0.819651	0.0425119	0.344423	0.462907
ENSCPOG00000028451	NA	7SK RNA [Source:RFAM;Acc:RF00100]		40	44	20	35	27	47	28	38	21	14	10	-0.618459	1.87519	0.0426779	0.344458	0.462864
ENSCPOG00000010145	MDH2	Malate dehydrogenase [Source:UniProtKB/TrEMBL;Acc:Q0QF42]	4191	11005	3155	3624	6068	5955	5948	3516	5033	5618	2848	868	-0.676632	9.21829	0.0428448	0.345185	0.461948
ENSCPOG00000024448	NA			173	61	57	72	86	78	72	70	238	93	264	0.689758	3.7046	0.0428765	0.345185	0.461948
ENSCPOG00000025211	RRAD	Ras-related associated with diabetes [Source:HGNC Symbol;Acc:10446]	6236	1867	689	449	540	428	863	1193	1222	974	743	1571	0.534405	6.83453	0.0429106	0.345185	0.461948
ENSCPOG00000001463	EBF2	early B-cell factor 2 [Source:HGNC Symbol;Acc:19090]	64641	198	168	2	2	0	109	51	56	4	1	1	-1.75611	2.56771	0.0430157	0.345267	0.461846
ENSCPOG00000011177	MRC2	mannose receptor, C type 2 [Source:HGNC Symbol;Acc:16875]	9902	256	96	105	139	80	176	150	168	456	94	232	0.756908	4.40001	0.0429718	0.345267	0.461846
ENSCPOG00000006432	GHITM	growth hormone inducible transmembrane protein [Source:HGNC Symbol;Acc:17281]	27069	228	115	231	178	224	132	86	170	185	104	91	-0.575203	4.23473	0.0431661	0.346091	0.460809
ENSCPOG00000000851	CCDC126	coiled-coil domain containing 126 [Source:HGNC Symbol;Acc:22398]	90693	236	130	83	152	97	137	136	210	487	80	138	0.714637	4.37485	0.0433647	0.346983	0.459692
ENSCPOG00000002817	ITPKA	inositol-trisphosphate 3-kinase A [Source:HGNC Symbol;Acc:6178]	3706	140	79	35	85	37	131	42	79	40	32	28	-0.762188	2.93141	0.0434684	0.346983	0.459692
ENSCPOG00000002819	LTK	leukocyte receptor tyrosine kinase [Source:HGNC Symbol;Acc:6721]	4058	154	77	27	71	29	142	44	89	34	28	33	-0.765438	2.92825	0.0434274	0.346983	0.459692
ENSCPOG00000012986	INSR	insulin receptor [Source:HGNC Symbol;Acc:6091]		14	4	19	13	10	9	7	4	18	3	0	-0.968434	0.235824	0.043464	0.346983	0.459692
ENSCPOG00000008409	TM9SF2	transmembrane 9 superfamily member 2 [Source:HGNC Symbol;Acc:11865]	9375	376	169	205	310	127	218	173	212	813	319	292	0.624716	5.1245	0.0435234	0.347041	0.45962
ENSCPOG00000001776	NA			1	4	5	5	7	3	0	1	5	2	0	-0.96777	-0.878378	0.0437871	0.348761	0.457473
ENSCPOG00000001630	LRRC49	leucine rich repeat containing 49 [Source:HGNC Symbol;Acc:25965]	54839	117	37	28	41	26	53	51	76	59	88	111	0.560486	2.82649	0.0438721	0.349055	0.457106
ENSCPOG00000021528	AKNA	AT-hook transcription factor [Source:HGNC Symbol;Acc:24108]	80709	42	21	25	23	31	48	25	35	96	59	117	0.791677	2.41713	0.0441302	0.350724	0.455034
ENSCPOG00000027100	PP2D1	protein phosphatase 2C-like domain containing 1 [Source:HGNC Symbol;Acc:28406]	151649	220	71	142	151	130	128	121	138	460	194	136	0.740241	4.44178	0.0443731	0.352269	0.453126
ENSCPOG00000004552	ORC2	origin recognition complex, subunit 2 [Source:HGNC Symbol;Acc:8488]	4999	580	243	212	292	188	201	190	317	589	308	580	0.57269	5.31409	0.0446656	0.353789	0.451256
ENSCPOG00000004639	PRPSAP1	phosphoribosyl pyrophosphate synthetase-associated protein 1 [Source:HGNC Symbol;Acc:9466]	5635	38	18	14	33	22	23	5	12	22	7	24	-0.687765	1.27107	0.04463	0.353789	0.451256
ENSCPOG00000010825	CBFB	core-binding factor, beta subunit [Source:HGNC Symbol;Acc:1539]	865	27	12	33	30	18	14	20	14	80	32	59	0.901704	1.94191	0.0447107	0.353789	0.451256
ENSCPOG00000007757	HDAC1	histone deacetylase 1 [Source:HGNC Symbol;Acc:4852]	3065	68	45	30	88	76	51	35	24	42	18	66	-0.556035	2.50743	0.0447974	0.354089	0.450887
ENSCPOG00000005322	RAB5A	RAB5A, member RAS oncogene family [Source:HGNC Symbol;Acc:9783]	5868	157	82	124	185	135	120	130	100	531	130	222	0.737672	4.4448	0.04487	0.354278	0.450656
ENSCPOG00000003928	MLH1	mutL homolog 1, colon cancer, nonpolyposis type 2 (E. coli) [Source:HGNC Symbol;Acc:7127]	4292	183	64	107	25	92	139	116	112	130	145	196	0.666976	3.85309	0.0449421	0.354462	0.450431
ENSCPOG00000013134	NA			272	116	92	99	82	86	78	144	301	111	255	0.625206	4.12736	0.0450115	0.354624	0.450232
ENSCPOG00000009600	IPP	intracisternal A particle-promoted polypeptide [Source:HGNC Symbol;Acc:6108]	3652	24	15	16	25	7	21	17	25	96	17	14	0.753154	1.49716	0.0450905	0.354862	0.449941
ENSCPOG00000024859	NA			28	3	15	2	13	33	15	12	18	27	86	0.973552	1.41432	0.0451547	0.354982	0.449793
ENSCPOG00000000992	SLK	STE20-like serine/threonine-protein kinase [Source:UniProtKB/Swiss-Prot;Acc:O55092]	9748	28	28	45	51	66	36	10	33	36	23	54	-0.491148	2.27057	0.045314	0.355082	0.449671
ENSCPOG00000010325	ATF6	activating transcription factor 6 [Source:HGNC Symbol;Acc:791]	22926	162	59	35	58	45	94	85	111	219	63	59	0.64916	3.47024	0.0452448	0.355082	0.449671
ENSCPOG00000010752	RNF183	ring finger protein 183 [Source:HGNC Symbol;Acc:28721]	138065	43	9	17	11	12	25	13	15	36	42	43	0.714874	1.58288	0.045266	0.355082	0.449671
ENSCPOG00000000927	ATP1A1	sodium/potassium-transporting ATPase subunit alpha-1 [Source:RefSeq peptide;Acc:NP_001166519]	476	665	320	479	606	526	510	339	340	473	462	148	-0.52054	5.79391	0.0454884	0.35534	0.449356
ENSCPOG00000010874	OSCP1	organic solute carrier partner 1 [Source:HGNC Symbol;Acc:29971]	127700	70	57	18	31	19	44	94	74	124	18	26	0.832727	2.74465	0.0454346	0.35534	0.449356
ENSCPOG00000012547	BECN1	beclin 1, autophagy related [Source:HGNC Symbol;Acc:1034]	8678	878	96	44	70	38	338	136	187	56	28	16	-1.5477	4.20729	0.0454937	0.35534	0.449356
ENSCPOG00000003466	CNOT8	CCR4-NOT transcription complex, subunit 8 [Source:HGNC Symbol;Acc:9207]	9337	244	105	93	143	48	164	76	135	85	63	57	-0.583876	3.70721	0.0456423	0.356118	0.448406
ENSCPOG00000009970	ESYT2	extended synaptotagmin-like protein 2 [Source:HGNC Symbol;Acc:22211]	57488	18	3	13	17	9	10	8	24	20	28	42	0.8589	1.06203	0.0457268	0.356395	0.448069
ENSCPOG00000004740	MYLK	myosin light chain kinase [Source:HGNC Symbol;Acc:7590]	4638	4527	2303	1811	1149	1272	1168	1540	2509	9721	1438	1608	0.788432	8.15238	0.0458208	0.356744	0.447643
ENSCPOG00000020161	NR1I2	nuclear receptor subfamily 1, group I, member 2 [Source:HGNC Symbol;Acc:7968]	8856	49	25	20	34	22	41	12	42	37	10	1	-0.794894	1.66787	0.0461229	0.358712	0.445254
ENSCPOG00000010056	MTHFD1L	methylenetetrahydrofolate dehydrogenase (NADP+ dependent) 1-like [Source:HGNC Symbol;Acc:21055]	25902	81	35	14	3	22	39	21	47	34	53	162	0.844936	2.34987	0.0462021	0.358943	0.444974
ENSCPOG00000009671	LEO1	Leo1, Paf1/RNA polymerase II complex component, homolog (S. cerevisiae) [Source:HGNC Symbol;Acc:30401]	123169	692	350	379	383	355	427	271	550	1236	359	531	0.57844	5.91301	0.0463594	0.359781	0.443962
ENSCPOG00000011162	TFR2	transferrin receptor 2 [Source:HGNC Symbol;Acc:11762]	7036	109	87	60	55	43	74	64	47	42	38	7	-0.775891	2.88027	0.046454	0.359864	0.443861
ENSCPOG00000024120	TMC4	transmembrane channel-like 4 [Source:HGNC Symbol;Acc:22998]	147798	36	17	27	17	22	33	12	18	16	19	11	-0.662277	1.41027	0.0464693	0.359864	0.443861
ENSCPOG00000006719	KCTD6	potassium channel tetramerisation domain containing 6 [Source:HGNC Symbol;Acc:22235]	200845	283	106	125	191	112	206	94	151	689	112	180	0.727276	4.66344	0.0465857	0.360067	0.443616
ENSCPOG00000011059	GLT25D1	glycosyltransferase 25 domain containing 1 [Source:HGNC Symbol;Acc:26182]	79709	965	362	282	434	303	673	539	795	2278	216	1125	0.69974	6.34092	0.0465946	0.360067	0.443616
ENSCPOG00000009124	TRMT11	tRNA methyltransferase 11 homolog (S. cerevisiae) [Source:HGNC Symbol;Acc:21080]	60487	119	54	53	116	46	96	64	94	356	70	93	0.721595	3.6501	0.046648	0.360097	0.443581
ENSCPOG00000003190	SPATS2L	spermatogenesis associated, serine-rich 2-like [Source:HGNC Symbol;Acc:24574]	26010	32	15	29	28	34	27	14	14	36	11	7	-0.680824	1.52311	0.0469204	0.360285	0.443354
ENSCPOG00000008209	CCDC9	coiled-coil domain containing 9 [Source:HGNC Symbol;Acc:24560]	26093	150	80	50	58	55	68	60	79	341	121	106	0.819315	3.619	0.0468507	0.360285	0.443354
ENSCPOG00000009329	TMEM206	transmembrane protein 206 [Source:HGNC Symbol;Acc:25593]	55248	169	145	103	186	41	105	146	181	595	110	67	0.71639	4.35163	0.0468895	0.360285	0.443354
ENSCPOG00000012545	CNTD1	cyclin N-terminal domain containing 1 [Source:HGNC Symbol;Acc:26847]	124817	1052	123	41	37	31	472	158	159	49	29	18	-1.5436	4.1988	0.0467985	0.360285	0.443354
ENSCPOG00000021949	BSCL2	Berardinelli-Seip congenital lipodystrophy 2 (seipin) [Source:HGNC Symbol;Acc:15832]	26580	106	43	33	32	54	94	18	46	55	49	15	-0.609691	2.56344	0.0468739	0.360285	0.443354
ENSCPOG00000007928	NSD1	nuclear receptor binding SET domain protein 1 [Source:HGNC Symbol;Acc:14234]	64324	369	168	129	152	131	263	184	242	586	147	228	0.642473	4.81366	0.0470859	0.361174	0.442284
ENSCPOG00000004285	GAPVD1	GTPase activating protein and VPS9 domains 1 [Source:HGNC Symbol;Acc:23375]	26130	17	6	20	20	7	28	9	11	56	17	37	0.788992	1.33204	0.0472806	0.361522	0.441865
ENSCPOG00000009997	FAM91A1	family with sequence similarity 91, member A1 [Source:HGNC Symbol;Acc:26306]	157769	84	28	46	36	31	33	35	42	155	47	70	0.684956	2.68577	0.0472646	0.361522	0.441865
ENSCPOG00000023705	IMPAD1	inositol monophosphatase domain containing 1 [Source:HGNC Symbol;Acc:26019]	54928	167	70	91	134	78	124	106	173	215	98	196	0.589418	3.98638	0.0471939	0.361522	0.441865
ENSCPOG00000004034	PIR	pirin (iron-binding nuclear protein) [Source:HGNC Symbol;Acc:30048]	8544	10	5	4	45	30	3	3	10	4	7	6	-1.22256	0.646743	0.0473842	0.361554	0.441827
ENSCPOG00000015462	BRD7	bromodomain containing 7 [Source:HGNC Symbol;Acc:14310]	29117	37	21	23	28	25	37	11	20	131	31	56	0.922324	2.15341	0.0473723	0.361554	0.441827
ENSCPOG00000011466	ASAP1	ArfGAP with SH3 domain, ankyrin repeat and PH domain 1 [Source:HGNC Symbol;Acc:2720]	50807	151	60	31	23	39	31	61	77	78	79	191	0.737287	3.0949	0.0474996	0.361674	0.441682
ENSCPOG00000013444	NA			40	10	29	21	20	52	25	24	55	39	49	0.676081	2.03309	0.0474974	0.361674	0.441682
ENSCPOG00000014363	CHAMP1	chromosome alignment maintaining phosphoprotein 1 [Source:HGNC Symbol;Acc:20311]	283489	71	24	19	35	25	50	33	45	59	69	94	0.60444	2.44054	0.0475507	0.361684	0.44167
ENSCPOG00000002379	NIT2	nitrilase family, member 2 [Source:HGNC Symbol;Acc:29878]	56954	551	233	418	545	278	340	335	370	422	214	38	-0.683942	5.33838	0.0478203	0.362523	0.440664
ENSCPOG00000003417	LLPH	LLP homolog, long-term synaptic facilitation (Aplysia) [Source:HGNC Symbol;Acc:28229]	84298	109	74	77	60	65	55	41	68	279	109	163	0.805667	3.56255	0.0478606	0.362523	0.440664
ENSCPOG00000023805	CETN3	centrin, EF-hand protein, 3 [Source:HGNC Symbol;Acc:1868]	1070	521	234	192	265	90	341	220	360	1074	186	308	0.620878	5.31488	0.0477163	0.362523	0.440664
ENSCPOG00000026731	TOMM6	translocase of outer mitochondrial membrane 6 homolog (yeast) [Source:HGNC Symbol;Acc:34528]	100188893	57	29	25	49	12	35	13	44	184	43	39	0.803198	2.43325	0.0477864	0.362523	0.440664
ENSCPOG00000007507	NR2C1	nuclear receptor subfamily 2, group C, member 1 [Source:HGNC Symbol;Acc:7971]	7181	113	89	106	145	58	110	110	125	409	105	102	0.625818	4.02856	0.0481496	0.364332	0.438503
ENSCPOG00000019906	FAM117A	family with sequence similarity 117, member A [Source:HGNC Symbol;Acc:24179]	81558	253	119	100	98	115	188	78	178	145	81	43	-0.53097	3.89683	0.0482093	0.364404	0.438416
ENSCPOG00000003797	FOLH1	folate hydrolase (prostate-specific membrane antigen) 1 [Source:HGNC Symbol;Acc:3788]	2346	83	35	19	47	24	26	29	29	29	18	9	-0.765143	1.94326	0.0484282	0.365055	0.437641
ENSCPOG00000006499	DECR2	2,4-dienoyl CoA reductase 2, peroxisomal [Source:HGNC Symbol;Acc:2754]	26063	395	182	144	347	280	634	131	111	380	267	47	-0.729265	4.92368	0.0484145	0.365055	0.437641
ENSCPOG00000013378	CD200	CD200 molecule [Source:HGNC Symbol;Acc:7203]		166	100	106	13	49	62	70	127	4	21	4	-1.0129	3.01991	0.0484965	0.365055	0.437641
ENSCPOG00000025683	IGFBP3	insulin-like growth factor binding protein 3 [Source:HGNC Symbol;Acc:5472]	3486	608	482	630	789	634	477	153	572	283	204	803	-0.449338	5.9392	0.048471	0.365055	0.437641
ENSCPOG00000008580	ORC4	origin recognition complex, subunit 4 [Source:HGNC Symbol;Acc:8490]	5000	363	167	215	341	276	207	137	239	894	290	408	0.757484	5.32693	0.0485855	0.365347	0.437294
ENSCPOG00000006789	GUCA2B	Guanylate cyclase activator 2B Uroguanylin [Source:UniProtKB/Swiss-Prot;Acc:P70107]	2981	3289	1987	252	287	286	845	593	1310	425	68	128	-1.23957	6.79871	0.0487728	0.365386	0.437248
ENSCPOG00000015168	NA			4259	1550	1261	1317	1261	993	1511	2079	6796	992	1652	0.647201	7.94731	0.048666	0.365386	0.437248
ENSCPOG00000025022	NA			2112	913	630	884	410	1176	695	1364	2099	855	2182	0.599732	7.13663	0.0487919	0.365386	0.437248
ENSCPOG00000026604	NA			402	142	79	182	87	152	133	163	653	121	294	0.630474	4.54732	0.0487149	0.365386	0.437248
ENSCPOG00000007283	STT3A	STT3, subunit of the oligosaccharyltransferase complex, homolog A (S. cerevisiae) [Source:HGNC Symbol;Acc:6172]	3703	38	38	41	34	21	28	37	57	76	45	68	0.673884	2.46428	0.0490219	0.36673	0.435653
ENSCPOG00000014359	ZNF777	zinc finger protein 777 [Source:HGNC Symbol;Acc:22213]	27153	119	50	45	47	29	44	49	65	191	68	60	0.66065	2.94301	0.0490733	0.366737	0.435645
ENSCPOG00000007582	PHYH	phytanoyl-CoA 2-hydroxylase [Source:HGNC Symbol;Acc:8940]	5264	211	86	555	1132	872	191	45	48	637	717	150	-0.828116	5.7809	0.0491557	0.366976	0.435363
ENSCPOG00000011651	NA			125	60	32	59	49	62	27	62	70	39	22	-0.56512	2.63833	0.0492316	0.367165	0.435139
ENSCPOG00000027361	CCDC86	coiled-coil domain containing 86 [Source:HGNC Symbol;Acc:28359]	79080	41	24	18	25	5	39	15	40	28	39	75	0.70804	1.91835	0.0493463	0.367642	0.434574
ENSCPOG00000002690	LRG1	leucine-rich alpha-2-glycoprotein 1 [Source:HGNC Symbol;Acc:29480]	116844	1953	460	789	1399	846	1874	968	1011	2976	2445	1229	0.596181	7.34625	0.0495848	0.368763	0.433252
ENSCPOG00000014594	CYP51A1	cytochrome P450, family 51, subfamily A, polypeptide 1 [Source:HGNC Symbol;Acc:2649]		50	16	31	47	22	39	17	29	109	62	77	0.830808	2.48238	0.049649	0.368763	0.433252
ENSCPOG00000023987	AGPAT3	1-acylglycerol-3-phosphate O-acyltransferase 3 [Source:HGNC Symbol;Acc:326]	56894	1250	635	580	608	767	510	512	646	412	374	266	-0.607161	6.18871	0.0496362	0.368763	0.433252
ENSCPOG00000020869	DCTN4	dynactin 4 (p62) [Source:HGNC Symbol;Acc:15518]	51164	9	8	10	14	10	14	7	14	27	21	18	0.876165	0.869402	0.0499396	0.370542	0.431162
ENSCPOG00000027270	NA			79	22	58	70	54	57	36	44	134	53	240	0.791632	3.22075	0.0501797	0.371944	0.429522
ENSCPOG00000014322	ZNF319	zinc finger protein 319 [Source:HGNC Symbol;Acc:13644]		114	46	44	63	2	78	54	72	7	1	2	-1.23297	2.32387	0.0503028	0.372477	0.428901
ENSCPOG00000009623	SLC23A3	solute carrier family 23 (nucleobase transporters), member 3 [Source:HGNC Symbol;Acc:20601]	151295	79	68	37	40	76	76	48	37	51	28	1	-0.710364	2.62536	0.0504233	0.372989	0.428304
ENSCPOG00000000425	KDELR1	KDEL (Lys-Asp-Glu-Leu) endoplasmic reticulum protein retention receptor 1 [Source:HGNC Symbol;Acc:6304]	10945	3880	1957	2000	3096	1711	3653	2309	3038	7717	2648	1828	0.686848	8.66595	0.0506477	0.373027	0.42826
ENSCPOG00000004857	MSTO1	misato homolog 1 (Drosophila) [Source:HGNC Symbol;Acc:29678]	55154	100	64	61	76	57	97	35	56	82	43	53	-0.488179	3.00314	0.0506424	0.373027	0.42826
ENSCPOG00000006467	DHX15	DEAH (Asp-Glu-Ala-His) box polypeptide 15 [Source:HGNC Symbol;Acc:2738]	1665	737	315	317	384	242	427	339	321	898	438	779	0.549101	5.82221	0.0506643	0.373027	0.42826
ENSCPOG00000007824	PPP1CB	protein phosphatase 1, catalytic subunit, beta isozyme [Source:HGNC Symbol;Acc:9282]	5500	740	252	399	598	431	579	363	396	1753	434	717	0.636441	6.18262	0.0505165	0.373027	0.42826
ENSCPOG00000011138	UNC5CL	unc-5 homolog C (C. elegans)-like [Source:HGNC Symbol;Acc:21203]	222643	7	158	0	8	0	5	2	3	1463	7	0	3.42862	4.24405	0.0506852	0.373027	0.42826
ENSCPOG00000003843	PPM1G	protein phosphatase, Mg2+/Mn2+ dependent, 1G [Source:HGNC Symbol;Acc:9278]	5496	123	56	39	61	80	92	45	93	116	91	179	0.638084	3.37037	0.050924	0.374405	0.426658
ENSCPOG00000002741	TCOF1	Treacher Collins-Franceschetti syndrome 1 [Source:HGNC Symbol;Acc:11654]	6949	6	7	26	32	17	25	8	3	45	26	117	1.04111	1.78446	0.0511233	0.375348	0.425566
ENSCPOG00000011813	NETO2	neuropilin (NRP) and tolloid (TLL)-like 2 [Source:HGNC Symbol;Acc:14644]	81831	124	68	84	114	62	63	57	59	333	87	143	0.814476	3.72591	0.0511556	0.375348	0.425566
ENSCPOG00000005187	EBNA1BP2	EBNA1 binding protein 2 [Source:HGNC Symbol;Acc:15531]	10969	56	13	25	45	23	40	21	31	150	39	81	0.63284	2.38054	0.0512325	0.375533	0.425352
ENSCPOG00000015254	CD2BP2	CD2 (cytoplasmic tail) binding protein 2 [Source:HGNC Symbol;Acc:1656]	10421	179	77	65	65	62	93	102	127	314	62	106	0.593255	3.70478	0.051332	0.375883	0.424947
ENSCPOG00000013771	TMEM252	chromosome 9 open reading frame 71 [Source:HGNC Symbol;Acc:28537]	169693	45	25	24	34	41	36	17	28	47	18	11	-0.569102	1.87411	0.0514509	0.376374	0.424381
ENSCPOG00000000814	ACTR3	ARP3 actin-related protein 3 homolog (yeast) [Source:HGNC Symbol;Acc:170]	10096	1495	639	779	992	638	927	544	916	2268	915	2253	0.558951	7.01297	0.0516958	0.377754	0.422791
ENSCPOG00000015731	SCAMP5	secretory carrier membrane protein 5 [Source:HGNC Symbol;Acc:30386]	192683	5	2	3	2	14	6	5	103	4	1	4	1.74233	0.648878	0.0517436	0.377754	0.422791
ENSCPOG00000013167	PRKRIR	protein-kinase, interferon-inducible double stranded RNA dependent inhibitor, repressor of (P58 repressor) [Source:HGNC Symbol;Acc:9440]	5612	385	305	210	286	163	288	278	285	1226	215	337	0.765652	5.50476	0.0518077	0.377843	0.422689
ENSCPOG00000000058	CGREF1	cell growth regulator with EF-hand domain 1 [Source:HGNC Symbol;Acc:16962]	10669	10409	6840	3916	4985	3879	4943	4002	6878	3551	1911	22	-0.911508	9.17717	0.0521166	0.378954	0.421413
ENSCPOG00000005596	HSD11B1	Corticosteroid 11-beta-dehydrogenase isozyme 1 [Source:UniProtKB/Swiss-Prot;Acc:Q6QLL4]	3290	29611	22405	36907	44010	12403	15252	17534	21433	26323	17999	3362	-0.653411	11.4412	0.0520663	0.378954	0.421413
ENSCPOG00000010959	KHK	ketohexokinase (fructokinase) [Source:HGNC Symbol;Acc:6315]	3795	13065	8558	3144	4197	4145	4545	3262	5697	4315	1722	34	-0.911485	9.17764	0.0521011	0.378954	0.421413
ENSCPOG00000007009	NA			268	136	161	228	161	198	155	82	185	109	101	-0.528824	4.33851	0.0522355	0.379059	0.421293
ENSCPOG00000013718	SNX16	sorting nexin 16 [Source:HGNC Symbol;Acc:14980]	64089	63	67	51	90	31	37	26	71	320	80	49	0.849447	3.11297	0.0521988	0.379059	0.421293
ENSCPOG00000011554	STX6	syntaxin 6 [Source:HGNC Symbol;Acc:11441]	10228	62	14	53	66	34	65	21	41	83	95	130	0.713144	2.8438	0.0523157	0.379262	0.42106
ENSCPOG00000023915	NA			2982	1051	1059	1482	1312	1618	1592	1804	8407	1406	2116	0.633909	7.96339	0.0524081	0.379554	0.420727
ENSCPOG00000002637	VEZF1	vascular endothelial zinc finger 1 [Source:HGNC Symbol;Acc:12949]	7716	518	275	147	267	210	403	309	491	806	226	525	0.758135	5.48326	0.0524659	0.379594	0.420681
ENSCPOG00000012593	ELF5	E74-like factor 5 (ets domain transcription factor) [Source:HGNC Symbol;Acc:3320]	2001	78	49	26	52	31	44	30	58	18	27	0	-0.834319	2.22057	0.0525852	0.379701	0.420558
ENSCPOG00000027343	NA			329	274	121	202	98	181	123	188	154	106	36	-0.644849	4.3392	0.0525736	0.379701	0.420558
ENSCPOG00000007894	CCNH	cyclin H [Source:HGNC Symbol;Acc:1594]	902	809	464	329	552	151	490	280	519	2052	529	390	0.634315	6.06781	0.0526494	0.379787	0.42046
ENSCPOG00000010683	RCAN1	regulator of calcineurin 1 [Source:HGNC Symbol;Acc:3040]	1827	853	410	269	553	483	633	379	504	1876	354	1064	0.673859	6.29754	0.0529068	0.381265	0.418773
ENSCPOG00000002210	GPR44	G protein-coupled receptor 44 [Source:RefSeq peptide;Acc:NP_001166213]		33	18	22	26	8	33	15	31	30	45	71	0.698309	1.89575	0.0531905	0.382172	0.417741
ENSCPOG00000002469	PAWR	PRKC, apoptosis, WT1, regulator [Source:HGNC Symbol;Acc:8614]	5074	61	35	29	47	31	38	29	49	181	36	39	0.728193	2.68937	0.0531122	0.382172	0.417741
ENSCPOG00000019316	ADRA1B	adrenoceptor alpha 1B [Source:HGNC Symbol;Acc:278]	147	45	17	9	11	14	27	15	29	13	2	6	-0.904415	1.02788	0.053165	0.382172	0.417741
ENSCPOG00000023991	TMEM189	transmembrane protein 189 [Source:HGNC Symbol;Acc:16735]	387521	145	61	71	84	45	45	75	128	157	103	100	0.598865	3.37437	0.0534041	0.383327	0.41643
ENSCPOG00000001149	NA			624	286	278	334	229	478	302	367	1151	400	560	0.575303	5.77049	0.0534683	0.383409	0.416337
ENSCPOG00000006442	MORC2	MORC family CW-type zinc finger 2 [Source:HGNC Symbol;Acc:23573]	22880	276	107	82	122	121	138	107	182	201	168	277	0.530689	4.30065	0.0536228	0.38376	0.41594
ENSCPOG00000015199	ANKRD28	ankyrin repeat domain 28 [Source:HGNC Symbol;Acc:29024]	23243	210	66	34	98	59	68	83	133	256	64	131	0.561992	3.57269	0.0535793	0.38376	0.41594
ENSCPOG00000011383	DLL4	delta-like 4 (Drosophila) [Source:HGNC Symbol;Acc:2910]	54567	124	77	37	86	40	102	115	70	91	66	163	0.572208	3.4842	0.0538273	0.384107	0.415548
ENSCPOG00000015221	COPB1	coatomer protein complex, subunit beta 1 [Source:HGNC Symbol;Acc:2231]	1315	180	79	93	87	64	118	90	97	213	140	154	0.529627	3.83961	0.0538828	0.384107	0.415548
ENSCPOG00000018295	NA	Small nucleolar RNA SNORA2/SNORA34 family [Source:RFAM;Acc:RF00410]		127	106	83	83	74	54	45	98	81	34	6	-0.654905	3.18896	0.0537825	0.384107	0.415548
ENSCPOG00000023542	NA			125	50	14	45	27	42	42	58	128	60	80	0.613118	2.854	0.0538643	0.384107	0.415548
ENSCPOG00000001535	SMAD6	SMAD family member 6 [Source:HGNC Symbol;Acc:6772]	4091	35	22	20	22	14	45	5	46	35	6	3	-0.829952	1.49005	0.0540817	0.384769	0.414799
ENSCPOG00000007871	CELF1	CUGBP, Elav-like family member 1 [Source:HGNC Symbol;Acc:2549]	10658	48	27	46	35	46	44	43	53	160	54	44	0.714097	2.69873	0.0540454	0.384769	0.414799
ENSCPOG00000009682	NA			31	11	11	12	1	17	8	16	74	13	9	0.900763	1.15034	0.054264	0.385188	0.414328
ENSCPOG00000023616	PWP2	PWP2 periodic tryptophan protein homolog (yeast) [Source:HGNC Symbol;Acc:9711]	5822	109	35	37	53	48	76	45	61	115	69	174	0.633995	3.08142	0.0542186	0.385188	0.414328
ENSCPOG00000025814	NFATC2IP	nuclear factor of activated T-cells, cytoplasmic, calcineurin-dependent 2 interacting protein [Source:HGNC Symbol;Acc:25906]	84901	70	48	68	75	37	50	28	40	24	68	46	-0.524573	2.6601	0.0542996	0.385188	0.414328
ENSCPOG00000007329	NA			498	147	157	264	137	363	262	152	1573	253	103	0.74858	5.22973	0.0544613	0.385582	0.413883
ENSCPOG00000021081	RBM26	RNA binding motif protein 26 [Source:HGNC Symbol;Acc:20327]	64062	276	127	163	273	191	384	194	201	711	186	506	0.609576	5.14283	0.0544611	0.385582	0.413883
ENSCPOG00000027511	PPP1R3D	protein phosphatase 1, regulatory subunit 3D [Source:HGNC Symbol;Acc:9294]	5509	77	29	41	38	22	37	29	27	93	38	206	0.785052	2.68278	0.0545249	0.385656	0.4138
ENSCPOG00000003433	MTMR4	myotubularin related protein 4 [Source:HGNC Symbol;Acc:7452]	9110	51	24	13	31	24	24	26	52	137	35	38	0.738015	2.26882	0.0547993	0.38722	0.412042
ENSCPOG00000003817	CLDN10	claudin 10 [Source:HGNC Symbol;Acc:2033]	9071	32	26	48	96	35	27	17	31	43	34	10	-0.539235	2.12736	0.0548597	0.38727	0.411986
ENSCPOG00000012569	MSRA	methionine sulfoxide reductase A [Source:HGNC Symbol;Acc:7377]	4482	36	20	12	22	18	21	24	24	127	9	13	0.816523	1.85586	0.0549154	0.387287	0.411967
ENSCPOG00000004294	TMEM181	transmembrane protein 181 [Source:HGNC Symbol;Acc:20958]	57583	468	230	160	252	109	298	238	252	1048	180	314	0.6265	5.13423	0.0551935	0.387622	0.411591
ENSCPOG00000005041	NA			104	37	39	98	45	107	31	55	177	46	240	0.743494	3.34096	0.0552298	0.387622	0.411591
ENSCPOG00000010804	PDIA6	protein disulfide isomerase family A, member 6 [Source:HGNC Symbol;Acc:30168]	10130	1886	818	1536	311	1472	1857	1227	2212	1335	3420	2151	0.714848	7.64064	0.0550775	0.387622	0.411591
ENSCPOG00000021244	MORF4L2	mortality factor 4 like 2 [Source:HGNC Symbol;Acc:16849]	9643	2441	1035	1146	1006	1059	1255	987	1549	3436	1731	1918	0.56505	7.4647	0.0551352	0.387622	0.411591
ENSCPOG00000024985	NA			23	10	25	13	23	11	6	3	15	9	24	-0.696729	0.937913	0.0550458	0.387622	0.411591
ENSCPOG00000023826	TNFAIP8	tumor necrosis factor, alpha-induced protein 8 [Source:HGNC Symbol;Acc:17260]	25816	212	144	176	304	186	203	108	157	217	156	83	-0.451583	4.47987	0.0553464	0.388066	0.411094
ENSCPOG00000013334	STIM1	stromal interaction molecule 1 [Source:HGNC Symbol;Acc:11386]	6786	14	10	16	63	19	24	9	30	17	20	5	-0.781163	1.36581	0.0554226	0.388225	0.410916
ENSCPOG00000005604	BCAR3	breast cancer anti-estrogen resistance 3 [Source:HGNC Symbol;Acc:973]	8412	25	12	18	14	12	15	14	26	76	23	12	0.801082	1.40443	0.0556589	0.389505	0.409487
ENSCPOG00000026275	SPPL2B	signal peptide peptidase like 2B [Source:HGNC Symbol;Acc:30627]	56928	90	19	16	12	17	55	18	28	7	14	13	-0.985844	1.62536	0.0557278	0.389612	0.409368
ENSCPOG00000001234	HNF1B	HNF1 homeobox B [Source:HGNC Symbol;Acc:11630]	6928	59	30	14	23	13	21	17	18	17	14	11	-0.729864	1.50496	0.0558976	0.389674	0.409299
ENSCPOG00000005886	TCEA1	transcription elongation factor A (SII), 1 [Source:HGNC Symbol;Acc:11612]	6917	13	9	15	13	20	19	4	21	119	16	19	0.930601	1.47761	0.0558058	0.389674	0.409299
ENSCPOG00000011522	ST14	suppression of tumorigenicity 14 (colon carcinoma) [Source:HGNC Symbol;Acc:11344]	6768	26	13	6	6	10	23	18	28	32	12	25	0.754284	1.19624	0.0558462	0.389674	0.409299
ENSCPOG00000001290	DUSP12	dual specificity phosphatase 12 [Source:HGNC Symbol;Acc:3067]	11266	817	357	277	355	210	464	432	436	1622	406	285	0.633839	5.91798	0.0561983	0.391394	0.407385
ENSCPOG00000001279	GRIN2C	glutamate receptor, ionotropic, N-methyl D-aspartate 2C [Source:HGNC Symbol;Acc:4587]	2905	55	24	16	13	40	38	10	29	21	15	20	-0.645243	1.63887	0.0563103	0.391424	0.407352
ENSCPOG00000023439	NA			149	87	113	146	80	93	88	123	400	119	146	0.730469	4.03717	0.0562811	0.391424	0.407352
ENSCPOG00000022039	AQP2	Aquaporin 2 [Source:UniProtKB/TrEMBL;Acc:O88681]	359	43	19	29	75	31	42	14	19	28	38	0	-0.730726	1.84058	0.0563643	0.391425	0.407352
ENSCPOG00000026343	C1RL	complement component 1, r subcomponent-like [Source:HGNC Symbol;Acc:21265]	51279	27	3	7	34	10	10	14	27	65	27	13	0.822861	1.31343	0.0565593	0.392404	0.406267
ENSCPOG00000000688	PELI3	pellino E3 ubiquitin protein ligase family member 3 [Source:HGNC Symbol;Acc:30010]	246330	34	12	8	24	31	29	20	27	44	10	91	0.789958	1.74594	0.0566518	0.392671	0.405972
ENSCPOG00000024278	NA			344	150	109	170	69	232	136	226	452	167	286	0.525487	4.63546	0.0568821	0.393891	0.404624
ENSCPOG00000018420	NA	U6 spliceosomal RNA [Source:RFAM;Acc:RF00026]		17	7	11	26	11	29	8	9	52	20	38	0.827809	1.42644	0.0570121	0.394415	0.404047
ENSCPOG00000001432	NA			49	21	36	22	32	26	20	27	68	35	75	0.64546	2.1755	0.0573279	0.39503	0.40337
ENSCPOG00000002123	NA			193	114	117	124	104	74	90	85	124	53	50	-0.559705	3.68139	0.0573193	0.39503	0.40337
ENSCPOG00000003665	SMCR7	Smith-Magenis syndrome chromosome region, candidate 7 [Source:HGNC Symbol;Acc:17920]	125170	27	15	6	12	4	23	7	17	7	5	1	-0.907528	0.531982	0.0573062	0.39503	0.40337
ENSCPOG00000011305	WDR3	WD repeat domain 3 [Source:HGNC Symbol;Acc:12755]	10885	41	21	47	40	17	31	25	38	71	49	81	0.694342	2.37448	0.0573729	0.39503	0.40337
ENSCPOG00000013626	DDX49	DEAD (Asp-Glu-Ala-Asp) box polypeptide 49 [Source:HGNC Symbol;Acc:18684]	54555	1497	725	228	350	237	747	1023	1031	1239	434	710	0.501872	6.35455	0.0571838	0.39503	0.40337
ENSCPOG00000004565	HOMER3	homer homolog 3 (Drosophila) [Source:HGNC Symbol;Acc:17514]		1226	668	273	398	243	684	553	1005	1238	634	609	0.500536	6.35306	0.0574371	0.395097	0.403296
ENSCPOG00000015591	STOX1	storkhead box 1 [Source:HGNC Symbol;Acc:23508]	219736	73	73	35	60	48	60	42	61	51	22	17	-0.528928	2.61791	0.0575078	0.39521	0.403172
ENSCPOG00000012862	ARHGEF40	Rho guanine nucleotide exchange factor (GEF) 40 [Source:HGNC Symbol;Acc:25516]	55701	212	64	105	107	161	174	121	129	249	185	412	0.717687	4.36913	0.0576181	0.395594	0.402751
ENSCPOG00000002654	FAR1	fatty acyl CoA reductase 1 [Source:HGNC Symbol;Acc:26222]	84188	318	130	122	144	91	142	192	198	379	168	239	0.547648	4.44527	0.0577185	0.395633	0.402708
ENSCPOG00000006737	SMYD4	SET and MYND domain containing 4 [Source:HGNC Symbol;Acc:21067]	114826	125	58	26	23	58	99	91	100	307	64	56	0.634036	3.40805	0.0577609	0.395633	0.402708
ENSCPOG00000011646	NDUFB10	NADH dehydrogenase (ubiquinone) 1 beta subcomplex, 10, 22kDa [Source:HGNC Symbol;Acc:7696]	4716	122	56	39	65	53	52	28	56	71	31	28	-0.528934	2.73249	0.0578402	0.395633	0.402708
ENSCPOG00000011875	ZNF330	zinc finger protein 330 [Source:HGNC Symbol;Acc:15462]	27309	38	17	17	23	29	29	17	32	70	21	69	0.695779	2.04968	0.0578417	0.395633	0.402708
ENSCPOG00000000609	HSD17B3	hydroxysteroid (17-beta) dehydrogenase 3 [Source:HGNC Symbol;Acc:5212]	3293	2013	790	915	1110	1077	867	616	811	1053	526	11	-0.853965	6.75661	0.0583412	0.396772	0.401459
ENSCPOG00000001384	NAPEPLD	N-acyl phosphatidylethanolamine phospholipase D [Source:HGNC Symbol;Acc:21683]	222236	57	17	27	42	43	40	22	21	22	26	14	-0.590124	1.87136	0.0581433	0.396772	0.401459
ENSCPOG00000012015	PIGO	phosphatidylinositol glycan anchor biosynthesis, class O [Source:HGNC Symbol;Acc:23215]	84720	14	8	9	3	7	30	10	10	3	0	3	-1.152	0.192215	0.0583756	0.396772	0.401459
ENSCPOG00000013209	ETV2	ets variant 2 [Source:HGNC Symbol;Acc:3491]	2116	19	13	9	38	6	28	10	13	104	27	15	0.859432	1.61053	0.0582633	0.396772	0.401459
ENSCPOG00000015668	ERGIC2	ERGIC and golgi 2 [Source:HGNC Symbol;Acc:30208]	51290	152	67	88	109	100	138	77	129	262	130	134	0.605627	3.90982	0.0583377	0.396772	0.401459
ENSCPOG00000017398	NA			14201	7774	11395	23813	22207	24047	16987	11946	22099	13551	79928	0.801654	11.3872	0.0583906	0.396772	0.401459
ENSCPOG00000022649	NA			78	45	31	58	46	57	30	88	30	38	20	-0.61084	2.54515	0.058244	0.396772	0.401459
ENSCPOG00000002728	ESCO1	establishment of cohesion 1 homolog 1 (S. cerevisiae) [Source:HGNC Symbol;Acc:24645]	114799	220	126	69	116	68	184	157	240	338	68	114	0.585938	4.19075	0.058607	0.397834	0.400298
ENSCPOG00000010649	SLC13A3	solute carrier family 13 (sodium-dependent dicarboxylate transporter), member 3 [Source:HGNC Symbol;Acc:14430]	64849	1016	925	2653	2899	2395	1168	726	780	2722	1747	332	-0.526887	7.66973	0.0586565	0.397834	0.400298
ENSCPOG00000007839	PSMB7	proteasome (prosome, macropain) subunit, beta type, 7 [Source:HGNC Symbol;Acc:9544]	5695	19	5	14	18	29	10	11	11	56	19	38	0.858649	1.34828	0.0588562	0.398817	0.399227
ENSCPOG00000008738	ATP6V1C2	ATPase, H+ transporting, lysosomal 42kDa, V1 subunit C2 [Source:HGNC Symbol;Acc:18264]	245973	1705	803	959	374	1919	2262	875	1756	1611	3725	2579	0.706174	7.63244	0.0592304	0.400978	0.396879
ENSCPOG00000004903	SORBS2	sorbin and SH3 domain containing 2 [Source:HGNC Symbol;Acc:24098]	8470	257	125	92	249	148	239	88	137	202	93	80	-0.523418	4.19434	0.0594486	0.401707	0.396091
ENSCPOG00000027046		vomeronasal 1 receptor cavPorV1R685 [Source:RefSeq peptide;Acc:NP_001160873]		168	87	80	102	67	153	110	153	339	103	103	0.695854	4.07718	0.0593979	0.401707	0.396091
ENSCPOG00000000167	NA			8	0	8	17	9	2	5	8	56	2	9	0.989183	0.540269	0.05952	0.401815	0.395974
ENSCPOG00000006992	CCT6A	chaperonin containing TCP1, subunit 6A (zeta 1) [Source:HGNC Symbol;Acc:1620]	908	1053	792	735	508	447	788	596	815	1040	929	1496	0.60577	6.63604	0.0596348	0.402217	0.39554
ENSCPOG00000009076	TOP1	topoisomerase (DNA) I [Source:HGNC Symbol;Acc:11986]	7150	2691	974	1649	1229	818	821	987	1312	2447	1364	3198	0.588678	7.54872	0.0597578	0.402672	0.395049
ENSCPOG00000009351	GLYAT	glycine-N-acyltransferase [Source:HGNC Symbol;Acc:13734]	10249	3680	1162	811	2083	2024	2136	1854	1793	815	616	5	-1.02669	7.54097	0.0599448	0.403558	0.394094
ENSCPOG00000007529	SLC16A4	solute carrier family 16, member 4 (monocarboxylic acid transporter 5) [Source:HGNC Symbol;Acc:10925]	9122	40	31	51	71	56	16	14	29	52	38	8	-0.479247	2.14208	0.0601831	0.404787	0.392773
ENSCPOG00000009114	NA			290	119	110	153	116	202	126	155	610	126	145	0.597441	4.55484	0.060498	0.406208	0.391252
ENSCPOG00000014737	PMEPA1	prostate transmembrane protein, androgen induced 1 [Source:HGNC Symbol;Acc:14107]	56937	15	7	15	8	5	10	5	4	19	16	72	1.14822	0.971714	0.0605062	0.406208	0.391252
ENSCPOG00000005947	TEX264	testis expressed 264 [Source:HGNC Symbol;Acc:30247]	51368	176	108	97	121	96	199	66	132	139	71	50	-0.600317	3.71571	0.0610266	0.409051	0.388223
ENSCPOG00000024438	HAGH	hydroxyacylglutathione hydrolase [Source:HGNC Symbol;Acc:4805]	3029	64	73	43	66	47	54	34	47	51	51	3	-0.56087	2.69405	0.0610555	0.409051	0.388223
ENSCPOG00000026027	NA	U1 spliceosomal RNA [Source:RFAM;Acc:RF00003]		20	19	0	0	0	25	68	48	1	0	0	1.13607	1.19616	0.0610986	0.409051	0.388223
ENSCPOG00000001527	SLC22A2	solute carrier family 22 (organic cation transporter), member 2 [Source:HGNC Symbol;Acc:10966]	6582	22	5	23	45	37	25	6	10	48	20	2	-0.758299	1.4578	0.061248	0.409579	0.387663
ENSCPOG00000009266	UNC50	unc-50 homolog (C. elegans) [Source:HGNC Symbol;Acc:16046]	25972	154	110	93	109	88	148	100	135	77	55	58	-0.473441	3.67479	0.0612902	0.409579	0.387663
ENSCPOG00000022085	ZNF219	zinc finger protein 219 [Source:HGNC Symbol;Acc:13011]		190	90	101	113	143	254	114	93	236	177	442	0.701047	4.39302	0.0613602	0.40967	0.387566
ENSCPOG00000004791	AHSA2	AHA1, activator of heat shock 90kDa protein ATPase homolog 2 (yeast) [Source:HGNC Symbol;Acc:20437]	130872	527	231	324	280	130	361	251	301	1030	209	366	0.612214	5.42675	0.0614365	0.409766	0.387464
ENSCPOG00000009680	NA			59	15	24	53	42	38	18	47	134	45	49	0.644811	2.46804	0.0614875	0.409766	0.387464
ENSCPOG00000000732	TMEM48	transmembrane protein 48 [Source:HGNC Symbol;Acc:25525]	55706	105	44	56	63	28	52	41	71	135	73	145	0.664638	3.07864	0.0618852	0.412039	0.385062
ENSCPOG00000026327	ASPDH	aspartate dehydrogenase domain containing [Source:HGNC Symbol;Acc:33856]	554235	894	443	183	300	246	645	233	469	275	228	19	-0.864609	5.42035	0.0621414	0.413365	0.383666
ENSCPOG00000025899	TPRKB	TP53RK binding protein [Source:HGNC Symbol;Acc:24259]	51002	172	69	91	98	74	139	76	149	573	103	103	0.585138	4.06539	0.0622648	0.413807	0.383202
ENSCPOG00000001851	POLA2	polymerase (DNA directed), alpha 2, accessory subunit [Source:HGNC Symbol;Acc:30073]	23649	38	7	24	10	29	22	16	20	7	11	3	-0.85569	1.10393	0.0624514	0.413888	0.383117
ENSCPOG00000004849	UBQLN1	ubiquilin 1 [Source:HGNC Symbol;Acc:12508]	29979	1859	1003	1051	1536	779	1103	608	1374	5320	1751	1035	0.635302	7.47644	0.0623485	0.413888	0.383117
ENSCPOG00000005672	ATP2C1	ATPase, Ca++ transporting, type 2C, member 1 [Source:HGNC Symbol;Acc:13211]	27032	405	122	213	271	71	304	141	232	733	240	226	0.626268	5.03375	0.0626188	0.413888	0.383117
ENSCPOG00000012081	NA			1049	350	338	449	386	634	407	695	1907	481	287	0.651206	6.27253	0.0625283	0.413888	0.383117
ENSCPOG00000014530	ZDHHC14	zinc finger, DHHC-type containing 14 [Source:HGNC Symbol;Acc:20341]	79683	46	27	9	19	15	25	6	25	23	11	8	-0.676414	1.16307	0.0626027	0.413888	0.383117
ENSCPOG00000026248	SERPINE3	serpin peptidase inhibitor, clade E (nexin, plasminogen activator inhibitor type 1), member 3 [Source:HGNC Symbol;Acc:24774]	647174	107	28	45	72	30	82	71	67	150	70	96	0.540834	3.05948	0.062423	0.413888	0.383117
ENSCPOG00000022107	THAP4	THAP domain containing 4 [Source:HGNC Symbol;Acc:23187]	51078	360	142	192	286	189	286	130	258	92	75	128	-0.667859	4.55063	0.0627558	0.414416	0.382563
ENSCPOG00000010008	EDN1	Endothelin-1 [Source:UniProtKB/Swiss-Prot;Acc:P97740]	1906	241	49	216	148	116	110	104	123	98	122	737	0.743423	4.34555	0.0630108	0.415582	0.381344
ENSCPOG00000015146	TBC1D13	TBC1 domain family, member 13 [Source:HGNC Symbol;Acc:25571]	54662	28	20	4	6	14	22	9	18	5	1	2	-0.975232	0.665119	0.0630922	0.415582	0.381344
ENSCPOG00000025085	MAP2K6	mitogen-activated protein kinase kinase 6 [Source:HGNC Symbol;Acc:6846]	5608	1551	463	231	479	400	491	385	692	580	136	24	-0.886255	5.77978	0.0631039	0.415582	0.381344
ENSCPOG00000012606	SMG1	smg-1 homolog, phosphatidylinositol 3-kinase-related kinase (C. elegans) [Source:HGNC Symbol;Acc:30045]	23049	53	41	55	104	74	65	41	69	196	139	146	0.710608	3.40032	0.0632796	0.416362	0.380529
ENSCPOG00000014720	MAP3K13	mitogen-activated protein kinase kinase kinase 13 [Source:HGNC Symbol;Acc:6852]	9175	91	59	58	98	62	78	49	100	60	64	10	-0.660728	3.03716	0.0635758	0.417932	0.378894
ENSCPOG00000015111	UMOD	uromodulin [Source:HGNC Symbol;Acc:12559]	7369	1166	496	831	1245	879	1405	425	664	1007	619	73	-0.628409	6.52277	0.0636945	0.418333	0.378477
ENSCPOG00000009771	NA			48	30	11	12	13	27	8	27	18	5	1	-0.813941	1.16752	0.0644014	0.422594	0.374076
ENSCPOG00000004027	ARHGEF4	Rho guanine nucleotide exchange factor (GEF) 4 [Source:HGNC Symbol;Acc:684]	50649	316	2	1	1	3	3	2	2	1	27	1	-2.82307	1.38188	0.0646998	0.423922	0.372714
ENSCPOG00000025977	NA			496	184	252	285	231	455	235	326	925	196	417	0.602334	5.4189	0.0647205	0.423922	0.372714
ENSCPOG00000010263	NA			305	100	117	195	117	181	121	146	729	205	367	0.569027	4.6772	0.0652657	0.426842	0.369733
ENSCPOG00000013197	TOR3A	torsin family 3, member A [Source:HGNC Symbol;Acc:11997]	64222	39	25	15	48	21	51	17	29	119	51	85	0.825346	2.4064	0.0652837	0.426842	0.369733
ENSCPOG00000004806	CA12	carbonic anhydrase XII [Source:HGNC Symbol;Acc:1371]	771	271	170	93	208	76	181	101	130	164	81	74	-0.493356	4.10132	0.0655257	0.428038	0.368518
ENSCPOG00000007747	HIST1H1T	histone cluster 1, H1t [Source:HGNC Symbol;Acc:4720]	3010	399	366	104	190	145	474	269	337	109	91	75	-0.655847	4.77093	0.0656492	0.42846	0.36809
ENSCPOG00000019713	NUP50	nucleoporin 50kDa [Source:HGNC Symbol;Acc:8065]	10762	6	6	8	24	15	8	1	2	17	5	5	-0.657317	0.31581	0.0658108	0.429129	0.367413
ENSCPOG00000004029	ACSM5	acyl-CoA synthetase medium-chain family member 5 [Source:HGNC Symbol;Acc:26060]	54988	124	94	120	130	56	124	63	63	120	78	38	-0.486537	3.49705	0.0659543	0.429679	0.366856
ENSCPOG00000004391	CIC	capicua homolog (Drosophila) [Source:HGNC Symbol;Acc:14214]	23152	184	79	57	84	114	124	90	131	210	89	278	0.563254	4.00804	0.0661274	0.429772	0.366762
ENSCPOG00000006042	VAPA	VAMP (vesicle-associated membrane protein)-associated protein A, 33kDa [Source:HGNC Symbol;Acc:12648]	9218	94	56	29	63	33	73	46	66	116	56	134	0.600275	3.077	0.0662181	0.429772	0.366762
ENSCPOG00000006687	UQCRC2	ubiquinol-cytochrome c reductase core protein II [Source:HGNC Symbol;Acc:12586]	7385	339	208	277	340	243	262	151	275	213	239	116	-0.521915	4.82262	0.0662035	0.429772	0.366762
ENSCPOG00000008136	BLVRA	biliverdin reductase A [Source:HGNC Symbol;Acc:1062]	644	688	659	272	454	349	667	466	396	334	153	74	-0.692351	5.6591	0.0660595	0.429772	0.366762
ENSCPOG00000023605	NA			309	125	119	253	128	202	103	124	542	157	322	0.568161	4.67496	0.0662643	0.429772	0.366762
ENSCPOG00000021994	HAUS3	HAUS augmin-like complex, subunit 3 [Source:HGNC Symbol;Acc:28719]	79441	12	8	8	15	9	15	12	9	61	7	12	0.792427	0.980176	0.0664746	0.430367	0.366161
ENSCPOG00000025854	NA			349	311	122	253	161	458	192	199	128	117	77	-0.652387	4.77368	0.0664735	0.430367	0.366161
ENSCPOG00000012091	FBXW2	F-box and WD repeat domain containing 2 [Source:HGNC Symbol;Acc:13608]		601	285	324	546	224	496	281	290	1666	319	313	0.663272	5.85809	0.0665437	0.43043	0.366097
ENSCPOG00000025482	CEBPD	CCAAT/enhancer binding protein (C/EBP), delta [Source:HGNC Symbol;Acc:1835]	1052	2202	649	1628	830	282	732	850	1379	3483	1131	1049	0.687917	7.21623	0.0666077	0.430461	0.366066
ENSCPOG00000020826	KATNA1	katanin p60 (ATPase containing) subunit A 1 [Source:HGNC Symbol;Acc:6216]	11104	157	112	166	271	107	148	167	158	521	194	197	0.570612	4.59654	0.0667069	0.430719	0.365806
ENSCPOG00000005365	KIAA0146	KIAA0146 [Source:HGNC Symbol;Acc:28971]	23514	3067	1165	1823	2077	676	2777	1581	2489	6789	2685	2325	0.689471	8.2152	0.0668719	0.431401	0.365119
ENSCPOG00000011748	NA			108	31	34	45	22	41	52	54	87	69	53	0.448219	2.68123	0.0671296	0.432679	0.363834
ENSCPOG00000013947	VPS52	vacuolar protein sorting 52 homolog (S. cerevisiae) [Source:HGNC Symbol;Acc:10518]	6293	535	216	223	355	214	297	172	284	1041	325	282	0.646292	5.47311	0.0672649	0.433167	0.363345
ENSCPOG00000003794	SMEK1	SMEK homolog 1, suppressor of mek1 (Dictyostelium) [Source:HGNC Symbol;Acc:20219]	55671	68	39	30	63	32	43	31	51	136	50	85	0.629513	2.8085	0.0673521	0.433344	0.363167
ENSCPOG00000023785	PGK1	phosphoglycerate kinase 1 [Source:HGNC Symbol;Acc:8896]	5230	111	49	37	60	50	78	48	64	88	70	243	0.690758	3.2835	0.0675462	0.434209	0.362302
ENSCPOG00000003383	ABHD14B	abhydrolase domain containing 14B [Source:HGNC Symbol;Acc:28235]	84836	274	203	129	67	216	270	215	155	91	84	22	-0.745988	4.38984	0.0676313	0.434371	0.362139
ENSCPOG00000000777	MAST1	microtubule associated serine/threonine kinase 1 [Source:HGNC Symbol;Acc:19034]	22983	189	139	98	122	70	143	154	314	310	138	147	0.571729	4.36377	0.0683451	0.435931	0.360582
ENSCPOG00000000783	DNASE2	deoxyribonuclease II, lysosomal [Source:HGNC Symbol;Acc:2960]	1777	276	122	83	103	71	174	191	369	352	119	142	0.571773	4.35416	0.0680514	0.435931	0.360582
ENSCPOG00000007799	AMPD3	adenosine monophosphate deaminase 3 [Source:HGNC Symbol;Acc:470]	272	19	15	1	4	3	16	26	32	9	3	15	0.731423	0.649003	0.0682915	0.435931	0.360582
ENSCPOG00000009917	XPO5	exportin 5 [Source:HGNC Symbol;Acc:17675]	57510	435	169	345	344	275	274	208	297	588	376	661	0.528734	5.35001	0.0680925	0.435931	0.360582
ENSCPOG00000011448	CPSF1	cleavage and polyadenylation specific factor 1, 160kDa [Source:HGNC Symbol;Acc:2324]	29894	149	65	11	44	58	42	99	73	75	57	133	0.599076	3.15924	0.0681668	0.435931	0.360582
ENSCPOG00000011949	FGL2	fibrinogen-like 2 [Source:HGNC Symbol;Acc:3696]	10875	130	38	116	66	33	91	65	75	265	116	70	0.714329	3.57347	0.0681843	0.435931	0.360582
ENSCPOG00000014073	RHOA	ras homolog family member A [Source:HGNC Symbol;Acc:667]	387	57	23	35	41	39	55	30	35	144	59	63	0.667994	2.67487	0.0682942	0.435931	0.360582
ENSCPOG00000021169	NA			22809	10443	11522	19955	6608	14618	6955	10186	9297	12257	1207	-0.687088	10.4712	0.0683543	0.435931	0.360582
ENSCPOG00000023623	NA			369	165	330	377	258	209	172	310	1348	381	308	0.731563	5.45716	0.0685449	0.436763	0.359754
ENSCPOG00000003798	ARHGAP18	Rho GTPase activating protein 18 [Source:HGNC Symbol;Acc:21035]	93663	1389	602	544	673	378	394	418	548	751	253	153	-0.555084	6.04344	0.0686079	0.436782	0.359736
ENSCPOG00000014638	WDR36	WD repeat domain 36 [Source:HGNC Symbol;Acc:30696]	134430	48	25	25	33	17	37	31	27	109	38	34	0.699356	2.1953	0.0687556	0.437338	0.359182
ENSCPOG00000024236	NA			157	61	65	150	79	109	86	104	319	76	133	0.656426	3.93264	0.0688172	0.437347	0.359173
ENSCPOG00000009477	PSMC6	proteasome (prosome, macropain) 26S subunit, ATPase, 6 [Source:HGNC Symbol;Acc:9553]	5706	125	57	108	114	104	97	51	69	209	115	298	0.665062	3.83507	0.0690703	0.438346	0.358183
ENSCPOG00000013929	ADCY5	adenylate cyclase 5 [Source:HGNC Symbol;Acc:236]	111	92	38	48	39	41	125	29	63	27	33	24	-0.754061	2.62415	0.0692157	0.438346	0.358183
ENSCPOG00000022902	NA	U6 spliceosomal RNA [Source:RFAM;Acc:RF00026]		30	59	21	21	12	38	26	25	21	9	13	-0.589722	1.70624	0.0691899	0.438346	0.358183
ENSCPOG00000025262	SELENBP1	selenium binding protein 1 [Source:HGNC Symbol;Acc:10719]	8991	207	123	69	168	80	209	93	72	111	55	2	-0.811105	3.73364	0.06911	0.438346	0.358183
ENSCPOG00000009536	LRRC40	leucine rich repeat containing 40 [Source:HGNC Symbol;Acc:26004]	55631	254	67	70	148	126	168	117	129	217	178	417	0.537249	4.27013	0.0695838	0.440293	0.356258
ENSCPOG00000001621	UBLCP1	ubiquitin-like domain containing CTD phosphatase 1 [Source:HGNC Symbol;Acc:28110]	134510	431	155	293	267	194	206	146	213	834	256	467	0.629632	5.21187	0.0696606	0.440363	0.356189
ENSCPOG00000022694	KIAA2013	KIAA2013 [Source:HGNC Symbol;Acc:28513]	90231	962	440	220	378	153	488	307	671	1718	381	393	0.620002	5.97131	0.0697161	0.440363	0.356189
ENSCPOG00000000756	ATP6AP2	ATPase, H+ transporting, lysosomal accessory protein 2 [Source:HGNC Symbol;Acc:18305]	10159	189	48	65	120	99	77	68	68	377	112	113	0.591924	3.80915	0.0698665	0.440547	0.356008
ENSCPOG00000009111	ZFHX3	zinc finger homeobox 3 [Source:HGNC Symbol;Acc:777]	463	12	12	5	12	10	11	5	5	26	30	50	0.876722	0.924014	0.069812	0.440547	0.356008
ENSCPOG00000002203	BTG1	B-cell translocation gene 1, anti-proliferative [Source:HGNC Symbol;Acc:1130]	694	1966	554	1428	1256	701	1343	1211	1182	2456	1456	4029	0.529526	7.48772	0.0700575	0.440986	0.355575
ENSCPOG00000004493	SLC31A2	solute carrier family 31 (copper transporters), member 2 [Source:HGNC Symbol;Acc:11017]	1318	240	82	102	106	101	104	126	168	360	112	141	0.524722	4.10873	0.070056	0.440986	0.355575
ENSCPOG00000003961	IQCJ-SCHIP1	IQCJ-SCHIP1 readthrough [Source:HGNC Symbol;Acc:38842]	100505385	101	40	26	41	34	47	37	71	61	47	153	0.645943	2.76412	0.0701828	0.44101	0.355551
ENSCPOG00000010877	MRPS15	mitochondrial ribosomal protein S15 [Source:HGNC Symbol;Acc:14504]	64960	492	210	184	198	268	267	145	246	52	158	191	-0.633535	4.7229	0.0701244	0.44101	0.355551
ENSCPOG00000011958	RAP1B	RAP1B, member of RAS oncogene family [Source:HGNC Symbol;Acc:9857]	5908	191	51	66	112	91	143	71	69	204	96	314	0.520609	3.78634	0.070328	0.441541	0.355029
ENSCPOG00000013136	PFN1	profilin 1 [Source:HGNC Symbol;Acc:8881]	5216	545	272	342	424	444	588	305	403	700	439	1190	0.648756	5.90894	0.0705285	0.442417	0.354168
ENSCPOG00000026414	NA			47	11	26	24	21	77	8	24	28	13	10	-0.804298	1.57652	0.0706532	0.442817	0.353776
ENSCPOG00000005318	BRD1	bromodomain containing 1 [Source:HGNC Symbol;Acc:1102]	23774	1	0	126	7	78	13	3	5	896	0	226	2.35699	3.60519	0.0709652	0.443624	0.352985
ENSCPOG00000006595	AKR7A2	aldo-keto reductase family 7, member A2 (aflatoxin aldehyde reductase) [Source:HGNC Symbol;Acc:389]	8574	159	154	189	250	193	281	124	96	287	202	36	-0.547621	4.5143	0.0709072	0.443624	0.352985
ENSCPOG00000007192	AP3S1	adaptor-related protein complex 3, sigma 1 subunit [Source:HGNC Symbol;Acc:2013]	1176	576	165	162	259	117	176	220	285	451	201	562	0.518188	4.98323	0.070853	0.443624	0.352985
ENSCPOG00000004397	PAFAH1B3	platelet-activating factor acetylhydrolase 1b, catalytic subunit 3 (29kDa) [Source:HGNC Symbol;Acc:8576]	5050	234	81	74	73	101	128	80	181	266	113	191	0.554204	4.00549	0.0713181	0.444598	0.352032
ENSCPOG00000006785	CDKN1A	cyclin-dependent kinase inhibitor 1A (p21, Cip1) [Source:HGNC Symbol;Acc:1784]	1026	75	69	83	75	40	65	43	127	160	71	199	0.725499	3.47903	0.0712489	0.444598	0.352032
ENSCPOG00000008093	AXL	AXL receptor tyrosine kinase [Source:HGNC Symbol;Acc:905]	558	135	124	44	82	35	103	67	105	83	52	451	0.701595	3.6512	0.0713659	0.444598	0.352032
ENSCPOG00000012449	NDRG4	NDRG family member 4 [Source:HGNC Symbol;Acc:14466]	65009	32	11	35	7	27	24	14	14	6	25	10	-0.595042	1.22812	0.0712749	0.444598	0.352032
ENSCPOG00000002665	C8orf40	chromosome 8 open reading frame 40 [Source:HGNC Symbol;Acc:25166]	114926	39	17	18	41	41	29	28	20	169	30	22	0.793077	2.33606	0.0716166	0.445778	0.350882
ENSCPOG00000005358	DDC	Aromatic-L-amino-acid decarboxylase [Source:UniProtKB/Swiss-Prot;Acc:P22781]	1644	38008	19192	27019	40370	17633	25747	17406	23694	27097	18132	3817	-0.595795	11.4963	0.0717345	0.446101	0.350567
ENSCPOG00000009768	SSNA1	Sjogren syndrome nuclear autoantigen 1 [Source:HGNC Symbol;Acc:11321]	8636	120	45	34	59	42	87	40	75	134	96	80	0.473182	3.13217	0.0718712	0.446101	0.350567
ENSCPOG00000019935	PDDC1	Parkinson disease 7 domain containing 1 [Source:HGNC Symbol;Acc:26616]	347862	569	301	266	415	295	608	126	333	426	161	73	-0.587352	5.29285	0.0718157	0.446101	0.350567
ENSCPOG00000021598	RASSF9	Ras association (RalGDS/AF-6) domain family (N-terminal) member 9 [Source:HGNC Symbol;Acc:15739]	9182	95	10	10	28	8	31	16	28	3	7	17	-0.969723	1.31933	0.0719142	0.446101	0.350567
ENSCPOG00000021657	NA			28	16	26	24	35	22	9	14	26	27	2	-0.60227	1.46208	0.0721642	0.44727	0.34943
ENSCPOG00000019621	NA			411	218	192	240	183	353	214	322	553	243	506	0.624637	5.21078	0.072272	0.447557	0.349152
ENSCPOG00000004678	NA			29	22	10	13	10	21	13	15	10	6	0	-0.778721	0.816719	0.0726855	0.449351	0.347414
ENSCPOG00000027111	TUBA1C	tubulin, alpha 1c [Source:HGNC Symbol;Acc:20768]	84790	154	61	61	43	52	61	59	89	119	101	158	0.654836	3.42224	0.0726757	0.449351	0.347414
ENSCPOG00000008390	NA			394	223	241	389	170	244	181	262	662	309	428	0.574195	5.20897	0.072788	0.449519	0.347252
ENSCPOG00000011442	ADCK5	aarF domain containing kinase 5 [Source:HGNC Symbol;Acc:21738]	203054	177	76	10	36	55	38	86	85	74	59	171	0.590245	3.14911	0.0728364	0.449519	0.347252
ENSCPOG00000000267	HBA	Hemoglobin subunit alpha [Source:UniProtKB/Swiss-Prot;Acc:P01947]		1723	590	251	196	213	829	4988	243	642	171	882	0.845759	6.95104	0.0730844	0.449619	0.347155
ENSCPOG00000001848	NA			176	55	69	64	37	59	50	80	39	36	20	-0.762998	2.94772	0.0733966	0.449619	0.347155
ENSCPOG00000004859	GON4L	gon-4-like (C. elegans) [Source:HGNC Symbol;Acc:25973]	54856	110	56	56	70	55	124	46	53	80	35	50	-0.446271	2.97297	0.0734155	0.449619	0.347155
ENSCPOG00000008268	MLLT4	myeloid/lymphoid or mixed-lineage leukemia (trithorax homolog, Drosophila); translocated to, 4 [Source:HGNC Symbol;Acc:7137]	4301	65	16	27	51	21	31	34	25	95	58	47	0.627627	2.40358	0.0735484	0.449619	0.347155
ENSCPOG00000010490	LPHN3	latrophilin 3 [Source:HGNC Symbol;Acc:20974]	23284	12	10	27	26	18	11	2	5	35	12	4	-0.571608	0.922669	0.0737192	0.449619	0.347155
ENSCPOG00000010749	PAICS	phosphoribosylaminoimidazole carboxylase, phosphoribosylaminoimidazole succinocarboxamide synthetase [Source:HGNC Symbol;Acc:8587]	10606	251	132	67	106	56	119	104	161	383	113	97	0.600598	4.09931	0.0736621	0.449619	0.347155
ENSCPOG00000012718	AKR1A1	aldo-keto reductase family 1, member A1 (aldehyde reductase) [Source:HGNC Symbol;Acc:380]	10327	135	44	102	125	58	123	87	105	695	117	54	0.785278	4.0104	0.073115	0.449619	0.347155
ENSCPOG00000012971	C5orf51	chromosome 5 open reading frame 51 [Source:HGNC Symbol;Acc:27750]	285636	8	4	13	30	13	7	5	4	9	8	11	-0.663029	0.550647	0.0736612	0.449619	0.347155
ENSCPOG00000014921	AP1S3	adaptor-related protein complex 1, sigma 3 subunit [Source:HGNC Symbol;Acc:18971]	130340	235	78	123	151	133	166	73	135	223	79	103	-0.481324	4.02565	0.0736015	0.449619	0.347155
ENSCPOG00000015012	TAB2	TGF-beta activated kinase 1/MAP3K7 binding protein 2 [Source:HGNC Symbol;Acc:17075]	23118	17	7	11	24	12	10	12	16	29	29	27	0.658596	1.16125	0.0732057	0.449619	0.347155
ENSCPOG00000017417	NA			571399	439094	379062	584445	349465	382895	399484	368795	2113003	442923	514474	0.688871	16.1091	0.0729747	0.449619	0.347155
ENSCPOG00000019997	NA	5S ribosomal RNA [Source:RFAM;Acc:RF00001]		97	36	43	67	80	117	34	54	20	69	65	-0.510807	2.88995	0.0736314	0.449619	0.347155
ENSCPOG00000021042	HES1	hairy and enhancer of split 1, (Drosophila) [Source:HGNC Symbol;Acc:5192]	3280	241	144	65	220	92	187	122	182	219	182	413	0.575605	4.4866	0.0734421	0.449619	0.347155
ENSCPOG00000025901	HPN	hepsin [Source:HGNC Symbol;Acc:5155]	3249	7108	3576	3024	1214	2156	4800	5275	6034	13553	2711	1222	0.748322	9.14088	0.0731725	0.449619	0.347155
ENSCPOG00000014122	NA			42	28	18	22	11	26	30	37	79	18	26	0.707877	1.92689	0.0738493	0.449854	0.346928
ENSCPOG00000025504	TOX4	TOX high mobility group box family member 4 [Source:HGNC Symbol;Acc:20161]	9878	374	200	219	293	227	223	169	253	618	283	634	0.580144	5.21968	0.0738817	0.449854	0.346928
ENSCPOG00000000250	DIS3L	DIS3 mitotic control homolog (S. cerevisiae)-like [Source:HGNC Symbol;Acc:28698]	115752	253	92	97	159	125	167	60	121	149	80	68	-0.466379	3.93106	0.0740035	0.449996	0.346791
ENSCPOG00000017418	MT-ATP8	ATP synthase protein 8 [Source:UniProtKB/Swiss-Prot;Acc:Q9TEG7]	4509	665437	411892	363222	630623	284841	405196	529712	689443	2254796	304230	393924	0.686394	16.1135	0.0740289	0.449996	0.346791
ENSCPOG00000002833	RDH16	retinol dehydrogenase 16 (all-trans) [Source:HGNC Symbol;Acc:29674]	8608	36	13	30	12	33	47	17	38	5	9	7	-0.853504	1.57287	0.0741558	0.450391	0.34641
ENSCPOG00000002495	IL15RA	interleukin-15 receptor subunit alpha precursor [Source:RefSeq peptide;Acc:NP_001166314]	3601	41	17	17	41	8	27	20	33	36	28	74	0.646101	1.90861	0.0743166	0.45099	0.345833
ENSCPOG00000003674	KLHDC10	kelch domain containing 10 [Source:HGNC Symbol;Acc:22194]	23008	9	4	17	15	13	26	4	2	11	12	12	-0.605493	0.613816	0.0743933	0.451079	0.345747
ENSCPOG00000012530	TPP1	tripeptidyl peptidase I [Source:HGNC Symbol;Acc:2073]	1200	18265	6528	4187	6119	3100	6486	6273	7808	29536	6727	2530	0.604105	9.99369	0.0746735	0.452401	0.344477
ENSCPOG00000008663	TIMP2	Metalloproteinase inhibitor 2 [Source:UniProtKB/Swiss-Prot;Acc:Q9WUC6]	7077	111	29	42	68	72	47	43	86	132	69	113	0.578081	3.12379	0.0748536	0.452736	0.344155
ENSCPOG00000013800	ACBD5	acyl-CoA binding domain containing 5 [Source:HGNC Symbol;Acc:23338]	91452	262	139	11	20	13	262	71	64	35	14	10	-1.30749	3.30424	0.0748332	0.452736	0.344155
ENSCPOG00000013666	PPIF	peptidylprolyl isomerase F [Source:HGNC Symbol;Acc:9259]	10105	301	88	186	301	121	232	105	158	304	225	701	0.62928	4.85813	0.0749987	0.453237	0.343675
ENSCPOG00000006731	DUSP7	dual specificity phosphatase 7 [Source:HGNC Symbol;Acc:3073]	1849	31	17	53	85	27	27	20	35	110	85	80	0.729971	2.63125	0.0751738	0.453917	0.343023
ENSCPOG00000003883	SLC39A8	solute carrier family 39 (zinc transporter), member 8 [Source:HGNC Symbol;Acc:20862]	64116	3	1	11	25	12	10	6	8	70	20	3	1.0264	0.952697	0.0753845	0.454434	0.342529
ENSCPOG00000024660	NA			25615	9408	6147	9284	8819	15434	11075	13754	40532	10195	10406	0.590904	10.7746	0.0753317	0.454434	0.342529
ENSCPOG00000001127	BBS10	Bardet-Biedl syndrome 10 [Source:HGNC Symbol;Acc:26291]	79738	56	18	34	57	25	33	17	32	161	40	23	0.76097	2.5192	0.076029	0.455296	0.341706
ENSCPOG00000001236	NA			4405	1612	2516	2973	1756	2334	2118	1803	6708	3484	5818	0.471165	8.52291	0.0757808	0.455296	0.341706
ENSCPOG00000001247	TMBIM1	transmembrane BAX inhibitor motif containing 1 [Source:HGNC Symbol;Acc:23410]	64114	531	208	278	276	212	368	205	288	443	238	873	0.470361	5.3758	0.0759862	0.455296	0.341706
ENSCPOG00000002545	METTL3	methyltransferase like 3 [Source:HGNC Symbol;Acc:17563]	56339	388	192	179	376	294	256	218	213	540	285	714	0.582546	5.21171	0.0756376	0.455296	0.341706
ENSCPOG00000002837	TMC1	transmembrane channel-like 1 [Source:HGNC Symbol;Acc:16513]	117531	41	11	15	30	7	22	12	38	121	23	4	0.704094	1.69686	0.0756941	0.455296	0.341706
ENSCPOG00000005600	NUDCD1	NudC domain containing 1 [Source:HGNC Symbol;Acc:24306]	84955	82	34	64	79	50	61	67	52	204	125	120	0.589296	3.28187	0.0758874	0.455296	0.341706
ENSCPOG00000011592	GLYR1	glyoxylate reductase 1 homolog (Arabidopsis) [Source:HGNC Symbol;Acc:24434]	84656	43	63	7	7	5	36	16	32	8	11	4	-0.831475	1.62222	0.0758361	0.455296	0.341706
ENSCPOG00000028463	NA	5S ribosomal RNA [Source:RFAM;Acc:RF00001]		9	5	31	46	21	19	20	15	98	33	35	0.87764	1.88375	0.0759672	0.455296	0.341706
ENSCPOG00000002019	CTSH	cathepsin H [Source:HGNC Symbol;Acc:2535]	1512	88	40	48	58	43	219	46	61	112	42	8	-0.769582	3.02333	0.0761765	0.455788	0.341237
ENSCPOG00000015479	NA			24	5	56	43	31	36	12	12	91	58	128	0.892309	2.41625	0.0762388	0.455788	0.341237
ENSCPOG00000020809	NA			708	172	290	561	266	402	249	379	954	777	806	0.611966	5.83509	0.0762993	0.455788	0.341237
ENSCPOG00000003037	ARAP2	ArfGAP with RhoGAP domain, ankyrin repeat and PH domain 2 [Source:HGNC Symbol;Acc:16924]	116984	41	9	25	23	16	19	17	13	130	15	16	0.755621	1.81442	0.0763913	0.455962	0.341071
ENSCPOG00000001534	GGCX	gamma-glutamyl carboxylase [Source:HGNC Symbol;Acc:4247]	2677	552	197	271	376	167	471	245	417	66	86	24	-0.861724	5.01192	0.0769872	0.457034	0.340052
ENSCPOG00000003059	GEN1	Gen endonuclease homolog 1 (Drosophila) [Source:HGNC Symbol;Acc:26881]	348654	22	7	18	28	12	10	7	6	101	24	17	1.00291	1.4329	0.0769965	0.457034	0.340052
ENSCPOG00000004405	MRPS5	mitochondrial ribosomal protein S5 [Source:HGNC Symbol;Acc:14498]	64969	355	121	138	188	141	308	141	230	771	54	202	0.637408	4.82232	0.0773258	0.457034	0.340052
ENSCPOG00000004886	ABCC6	ATP-binding cassette, sub-family C (CFTR/MRP), member 6 [Source:HGNC Symbol;Acc:57]	368	37	11	21	12	13	18	9	16	9	15	1	-0.786988	0.851446	0.0770668	0.457034	0.340052
ENSCPOG00000005045	NA			35	19	27	22	11	100	61	95	39	18	41	0.646425	2.43517	0.077191	0.457034	0.340052
ENSCPOG00000008351	PFKM	phosphofructokinase, muscle [Source:HGNC Symbol;Acc:8877]	5213	25	11	22	74	36	25	14	16	34	13	15	-0.549143	1.58964	0.0767303	0.457034	0.340052
ENSCPOG00000010200	LDHD	lactate dehydrogenase D [Source:HGNC Symbol;Acc:19708]	197257	338	134	121	117	118	152	101	183	24	118	36	-0.685423	4.02953	0.0772789	0.457034	0.340052
ENSCPOG00000013277	NA			110	95	1	1	31	67	16	73	2	3	1	-1.29104	2.26703	0.0772013	0.457034	0.340052
ENSCPOG00000013443	NA			53	30	44	57	79	56	19	27	69	42	12	-0.500227	2.51545	0.0771999	0.457034	0.340052
ENSCPOG00000017419	ATP6	ATP synthase F0 subunit 6 [Source:RefSeq peptide;Acc:NP_008756]		729150	431943	397119	517830	301784	449173	439234	668554	2481929	318638	306463	0.678764	16.1228	0.0771403	0.457034	0.340052
ENSCPOG00000021250	PLK2	polo-like kinase 2 [Source:HGNC Symbol;Acc:19699]	10769	25	1	20	4	5	25	8	22	120	4	9	1.06812	1.30588	0.0767461	0.457034	0.340052
ENSCPOG00000026794	MRPL33	mitochondrial ribosomal protein L33 [Source:HGNC Symbol;Acc:14487]	9553	2022	1234	448	545	585	1107	975	1057	3199	558	1469	0.61057	7.10228	0.0772918	0.457034	0.340052
ENSCPOG00000026288	CLDN15	claudin 15 [Source:HGNC Symbol;Acc:2036]	24146	103	53	3	14	23	79	32	29	9	17	11	-1.00813	1.96021	0.0774139	0.457183	0.33991
ENSCPOG00000025412	NA			791	333	301	598	409	659	284	502	1307	604	1021	0.550206	6.16994	0.0778329	0.459284	0.337919
ENSCPOG00000004930	FAM149A	family with sequence similarity 149, member A [Source:HGNC Symbol;Acc:24527]	25854	224	98	75	93	79	126	90	110	73	68	20	-0.591105	3.58614	0.0778986	0.459299	0.337905
ENSCPOG00000006026	C3orf14	chromosome 3 open reading frame 14 [Source:HGNC Symbol;Acc:25024]	57415	559	252	4	13	5	268	105	125	14	13	21	-1.55771	3.83075	0.0780753	0.459967	0.337274
ENSCPOG00000020871	PDLIM2	PDZ and LIM domain 2 (mystique) [Source:HGNC Symbol;Acc:13992]	64236	216	133	105	166	113	206	68	90	160	127	129	-0.448357	4.04403	0.0784349	0.461711	0.33563
ENSCPOG00000005626	CCDC47	coiled-coil domain containing 47 [Source:HGNC Symbol;Acc:24856]	57003	274	151	139	261	149	258	185	230	511	154	309	0.562049	4.84681	0.0786268	0.462238	0.335134
ENSCPOG00000013196	CCS	copper chaperone for superoxide dismutase [Source:HGNC Symbol;Acc:1613]	9973	308	243	20	74	21	338	128	140	76	61	4	-1.32121	4.03212	0.0786518	0.462238	0.335134
ENSCPOG00000007734	SMUG1	single-strand-selective monofunctional uracil-DNA glycosylase 1 [Source:HGNC Symbol;Acc:17148]	23583	202	63	52	70	71	134	93	113	257	102	120	0.519766	3.77603	0.0788445	0.462622	0.334773
ENSCPOG00000028295	NA			220	69	49	50	28	71	51	75	32	51	26	-0.744627	2.94052	0.078805	0.462622	0.334773
ENSCPOG00000010525	ERP29	endoplasmic reticulum protein 29 [Source:HGNC Symbol;Acc:13799]		3680	1704	1935	3067	1809	3640	1493	1806	8167	1946	3460	0.546345	8.45414	0.0791756	0.46419	0.333304
ENSCPOG00000011743	MIOS	missing oocyte, meiosis regulator, homolog (Drosophila) [Source:HGNC Symbol;Acc:21905]	54468	163	68	166	234	119	149	172	172	309	59	447	0.85464	4.54931	0.0793608	0.464266	0.333233
ENSCPOG00000014031	PODXL	podocalyxin-like [Source:HGNC Symbol;Acc:9171]	5420	24	14	61	90	82	44	9	16	65	46	35	-0.510685	2.33642	0.0792721	0.464266	0.333233
ENSCPOG00000026931	AGMAT	agmatine ureohydrolase (agmatinase) [Source:HGNC Symbol;Acc:18407]	79814	65	36	33	52	17	27	17	43	36	22	1	-0.704119	1.93445	0.0793803	0.464266	0.333233
ENSCPOG00000009270	UBP1	upstream binding protein 1 (LBP-1a) [Source:HGNC Symbol;Acc:12507]	7342	105	35	61	97	42	58	44	71	131	88	112	0.558381	3.23758	0.0796179	0.465281	0.332285
ENSCPOG00000001696	GGPS1	geranylgeranyl diphosphate synthase 1 [Source:HGNC Symbol;Acc:4249]	9453	133	53	73	145	103	112	57	74	310	83	272	0.621068	3.96564	0.0799487	0.466839	0.330833
ENSCPOG00000014260	IVNS1ABP	influenza virus NS1A binding protein [Source:HGNC Symbol;Acc:16951]	10625	678	210	276	260	160	280	266	339	953	499	241	0.56834	5.3434	0.0801624	0.467353	0.330355
ENSCPOG00000020201	CDS2	CDP-diacylglycerol synthase (phosphatidate cytidylyltransferase) 2 [Source:HGNC Symbol;Acc:1801]	8760	18	7	20	34	27	15	4	11	29	24	16	-0.49698	1.21832	0.0801655	0.467353	0.330355
ENSCPOG00000001446	FANCM	Fanconi anemia, complementation group M [Source:HGNC Symbol;Acc:23168]	57697	4	24	14	21	13	16	13	16	22	38	71	1.02757	1.59702	0.0804627	0.467953	0.329798
ENSCPOG00000010772	CES1D	carboxylesterase 3 [Source:RefSeq peptide;Acc:NP_001166580]		11369	11311	3931	13983	7762	16088	5851	7574	12056	4998	1021	-0.655186	10.0642	0.0805261	0.467953	0.329798
ENSCPOG00000019897	C1orf86	chromosome 1 open reading frame 86 [Source:HGNC Symbol;Acc:26428]	199990	594	521	301	181	355	520	400	567	178	121	30	-0.893004	5.52868	0.080515	0.467953	0.329798
ENSCPOG00000023602	RNF167	ring finger protein 167 [Source:HGNC Symbol;Acc:24544]	26001	529	301	367	453	330	533	403	435	673	459	1012	0.609708	5.95462	0.0803593	0.467953	0.329798
ENSCPOG00000010404	GPATCH3	G patch domain containing 3 [Source:HGNC Symbol;Acc:25720]	63906	31	23	35	43	66	71	31	34	204	37	34	0.986077	2.86959	0.0805949	0.467979	0.329774
ENSCPOG00000005023	PET112	PET112 homolog (yeast) [Source:HGNC Symbol;Acc:8849]	5188	85	22	50	72	50	37	41	47	148	70	73	0.585128	2.89604	0.0809782	0.468231	0.32954
ENSCPOG00000008451	SLC12A3	solute carrier family 12 (sodium/chloride transporters), member 3 [Source:HGNC Symbol;Acc:10912]		70	38	21	74	40	71	54	15	58	15	0	-0.814934	2.37479	0.0808947	0.468231	0.32954
ENSCPOG00000010340	OAT	ornithine aminotransferase [Source:HGNC Symbol;Acc:8091]	4942	1961	950	1379	1204	680	1420	755	986	1329	752	128	-0.59674	6.9676	0.0809615	0.468231	0.32954
ENSCPOG00000013606	TIAM1	T-cell lymphoma invasion and metastasis 1 [Source:HGNC Symbol;Acc:11805]	7074	80	17	18	38	26	45	14	36	102	25	120	0.669463	2.41471	0.0810086	0.468231	0.32954
ENSCPOG00000020446	BBIP1	BBSome interacting protein 1 [Source:HGNC Symbol;Acc:28093]	92482	2697	1492	1048	2195	1465	2145	2112	1934	4403	1205	3214	0.468651	8.06841	0.0809929	0.468231	0.32954
ENSCPOG00000021487	BRAF	v-raf murine sarcoma viral oncogene homolog B1 [Source:HGNC Symbol;Acc:1097]	673	82	25	24	31	55	37	39	47	78	42	55	0.579277	2.53904	0.0810251	0.468231	0.32954
ENSCPOG00000000146	SLC4A4	electrogenic sodium bicarbonate cotransporter 1 [Source:RefSeq peptide;Acc:NP_001166501]	8671	22	5	112	74	18	27	2	8	52	56	5	-0.664566	2.10248	0.0812025	0.468453	0.329334
ENSCPOG00000008293	PLS3	plastin 3 [Source:HGNC Symbol;Acc:9091]	5358	89	17	39	38	10	19	39	54	34	32	65	0.475066	2.23595	0.0812569	0.468453	0.329334
ENSCPOG00000017605	NA	Small nucleolar RNA SNORD83 [Source:RFAM;Acc:RF00137]		5	2	9	7	8	29	2	2	8	7	4	-0.78473	0.0486622	0.0812051	0.468453	0.329334
ENSCPOG00000013394	GADD45G	growth arrest and DNA-damage-inducible, gamma [Source:HGNC Symbol;Acc:4097]	10912	133	65	4	77	38	109	76	117	244	75	67	0.689638	3.30975	0.0813588	0.468668	0.329135
ENSCPOG00000001320	NID2	nidogen 2 (osteonidogen) [Source:HGNC Symbol;Acc:13389]	22795	4305	1746	1892	3017	1047	2244	1951	2417	11180	1785	2250	0.635462	8.38251	0.0816425	0.469557	0.328311
ENSCPOG00000007956	PDCD4	programmed cell death 4 (neoplastic transformation inhibitor) [Source:HGNC Symbol;Acc:8763]	27250	2698	1491	1046	2202	1471	2149	2115	1932	4407	1208	3208	0.467136	8.06948	0.0815947	0.469557	0.328311
ENSCPOG00000000252	FAM96A	family with sequence similarity 96, member A [Source:HGNC Symbol;Acc:26235]	84191	2660	1405	1125	1930	1039	1400	1048	1640	1174	946	372	-0.587848	7.36926	0.0819135	0.470016	0.327887
ENSCPOG00000001317	C14orf166	chromosome 14 open reading frame 166 [Source:HGNC Symbol;Acc:23169]	51637	2989	1509	1541	3385	1491	2792	1401	1992	9738	2184	2296	0.634343	8.38456	0.0822227	0.470016	0.327887
ENSCPOG00000003860	MPC2	brain protein 44 [Source:HGNC Symbol;Acc:24515]	25874	33	18	31	46	73	53	21	26	31	24	33	-0.488819	2.19068	0.0820563	0.470016	0.327887
ENSCPOG00000004014	BHLHE40	basic helix-loop-helix family, member e40 [Source:HGNC Symbol;Acc:1046]	8553	101	107	81	27	71	57	85	82	282	147	144	0.910324	3.71206	0.0823948	0.470016	0.327887
ENSCPOG00000007923	TFCP2	transcription factor CP2 [Source:HGNC Symbol;Acc:11748]	7024	98	61	60	81	60	70	49	75	237	67	73	0.62338	3.3695	0.0820858	0.470016	0.327887
ENSCPOG00000008432	RPL11	ribosomal protein L11 [Source:HGNC Symbol;Acc:10301]	6135	76	51	86	153	81	130	64	110	156	112	273	0.745647	3.80787	0.0824663	0.470016	0.327887
ENSCPOG00000009364	AGPHD1	aminoglycoside phosphotransferase domain containing 1 [Source:HGNC Symbol;Acc:34403]	123688	162	92	128	139	78	119	68	109	91	97	9	-0.627176	3.62996	0.0824757	0.470016	0.327887
ENSCPOG00000011640	MYNN	myoneurin [Source:HGNC Symbol;Acc:14955]	55892	675	318	209	255	133	352	294	343	759	266	433	0.478377	5.46071	0.0822781	0.470016	0.327887
ENSCPOG00000019797	NA	Y RNA [Source:RFAM;Acc:RF00019]		192	78	60	55	25	102	61	76	34	37	20	-0.767832	2.9631	0.0819348	0.470016	0.327887
ENSCPOG00000020192	PSPH	phosphoserine phosphatase [Source:HGNC Symbol;Acc:9577]	5723	75	25	39	50	24	32	12	18	323	50	7	0.991604	2.73941	0.0818905	0.470016	0.327887
ENSCPOG00000020271	ARL8B	ADP-ribosylation factor-like 8B [Source:HGNC Symbol;Acc:25564]	55207	260	153	164	121	107	193	114	187	321	190	302	0.549749	4.53259	0.0824987	0.470016	0.327887
ENSCPOG00000027529	ST6GALNAC2	ST6 (alpha-N-acetyl-neuraminyl-2,3-beta-galactosyl-1,3)-N-acetylgalactosaminide alpha-2,6-sialyltransferase 2 [Source:HGNC Symbol;Acc:10867]	10610	43	12	26	17	10	9	9	17	44	21	53	0.69622	1.51817	0.0821193	0.470016	0.327887
ENSCPOG00000006074	TIAL1	TIA1 cytotoxic granule-associated RNA binding protein-like 1 [Source:HGNC Symbol;Acc:11804]	7073	858	282	457	493	290	499	396	687	786	576	648	0.526081	6.0779	0.0828528	0.471663	0.326368
ENSCPOG00000019783	NA	Vault RNA [Source:RFAM;Acc:RF00006]		180	107	121	112	61	143	104	121	396	109	121	0.605764	4.10634	0.0829689	0.471955	0.3261
ENSCPOG00000004299	SYTL3	synaptotagmin-like 3 [Source:HGNC Symbol;Acc:15587]	94120	719	299	272	424	313	311	368	382	461	209	143	-0.490384	5.3806	0.0832708	0.47291	0.325221
ENSCPOG00000009125	CTSB	cathepsin B [Source:HGNC Symbol;Acc:2527]	1508	3423	2556	310	264	308	607	2525	4903	2107	555	865	0.945919	7.54454	0.0836578	0.47291	0.325221
ENSCPOG00000010112	MCM2	minichromosome maintenance complex component 2 [Source:HGNC Symbol;Acc:6944]	4171	41	28	8	16	9	34	18	42	15	8	98	0.730908	1.76213	0.0833124	0.47291	0.325221
ENSCPOG00000010298	FTSJD2	FtsJ methyltransferase domain containing 2 [Source:HGNC Symbol;Acc:21077]	23070	3	0	2	4	82	1	96	1	7	2	206	2.02364	2.05628	0.0836175	0.47291	0.325221
ENSCPOG00000014377	MLEC	malectin [Source:HGNC Symbol;Acc:28973]	9761	456	159	277	517	422	432	195	229	1085	585	598	0.673283	5.64575	0.083591	0.47291	0.325221
ENSCPOG00000017914	NA	Small nucleolar RNA SNORA51 [Source:RFAM;Acc:RF00432]		250	535	55	79	25	211	129	129	139	49	33	-0.778479	4.22741	0.0835885	0.47291	0.325221
ENSCPOG00000024573	NA	Y RNA [Source:RFAM;Acc:RF00019]		5	15	3	7	9	19	4	11	9	5	3	-0.716765	0.161116	0.0835063	0.47291	0.325221
ENSCPOG00000026857	GGN	gametogenetin [Source:HGNC Symbol;Acc:18869]	199720	730	328	195	229	165	270	286	454	747	286	349	0.46146	5.32612	0.0835542	0.47291	0.325221
ENSCPOG00000020989	NA			378	256	182	232	254	307	181	276	206	156	69	-0.539914	4.87764	0.0839503	0.474195	0.324043
ENSCPOG00000019625	SLC35E2B	solute carrier family 35, member E2B [Source:HGNC Symbol;Acc:33941]	728661	38	7	16	25	34	25	9	10	22	20	8	-0.707261	1.18447	0.0842173	0.475333	0.323002
ENSCPOG00000014817	ITGB7	integrin, beta 7 [Source:HGNC Symbol;Acc:6162]	3695	330	149	189	267	168	226	158	239	734	228	268	0.533284	4.98069	0.0844987	0.476551	0.32189
ENSCPOG00000010310	CCDC167	coiled-coil domain containing 167 [Source:HGNC Symbol;Acc:21239]	154467	6	1	2	4	59	2	116	4	6	3	160	1.9316	2.08488	0.0847856	0.477428	0.321092
ENSCPOG00000022536	NA			38	18	34	44	11	38	24	11	94	41	111	0.646747	2.25483	0.0847426	0.477428	0.321092
ENSCPOG00000009299	TMCC1	transmembrane and coiled-coil domain family 1 [Source:HGNC Symbol;Acc:29116]	23023	4	3	5	10	2	2	3	9	20	7	4	1.00229	-0.203142	0.084959	0.478034	0.320541
ENSCPOG00000013219	NA			655	302	359	628	490	572	362	317	659	216	42	-0.609295	5.73797	0.085111	0.478519	0.320101
ENSCPOG00000025713	PEA15	phosphoprotein enriched in astrocytes 15 [Source:HGNC Symbol;Acc:8822]	8682	66	36	45	56	44	79	28	52	141	77	173	0.644483	2.96593	0.0853408	0.47944	0.319266
ENSCPOG00000000980	MAOB	Amine oxidase [flavin-containing] B [Source:UniProtKB/Swiss-Prot;Acc:P58028]	4129	369	172	206	170	145	131	127	156	231	108	31	-0.51418	4.34341	0.0856272	0.480575	0.318239
ENSCPOG00000014651	C1orf63	chromosome 1 open reading frame 63 [Source:HGNC Symbol;Acc:25234]	57035	227	121	204	228	159	161	170	302	899	243	371	0.836418	4.99485	0.0856751	0.480575	0.318239
ENSCPOG00000008593	PCNXL2	pecanex-like 2 (Drosophila) [Source:HGNC Symbol;Acc:8736]	80003	167	163	107	161	103	155	144	199	614	111	131	0.619225	4.52832	0.0858362	0.481106	0.317759
ENSCPOG00000002881	TMEM174	transmembrane protein 174 [Source:HGNC Symbol;Acc:28187]	134288	4143	2468	2762	4215	2620	3299	2277	2541	4951	1977	64	-0.688354	8.49014	0.0867258	0.483878	0.315264
ENSCPOG00000006955	DNAJA2	DnaJ (Hsp40) homolog, subfamily A, member 2 [Source:HGNC Symbol;Acc:14884]	10294	323	119	198	264	173	281	195	189	1193	249	271	0.573447	5.10411	0.0868636	0.483878	0.315264
ENSCPOG00000008383	NA			662	484	374	510	589	671	434	823	2712	559	507	0.597951	6.43385	0.0868619	0.483878	0.315264
ENSCPOG00000008518	SNAP47	synaptosomal-associated protein, 47kDa [Source:HGNC Symbol;Acc:30669]	116841	198	75	21	38	54	175	91	114	15	42	7	-0.928189	3.11213	0.0865672	0.483878	0.315264
ENSCPOG00000009994	CC2D2A	coiled-coil and C2 domain containing 2A [Source:HGNC Symbol;Acc:29253]	57545	33	13	13	5	7	50	12	19	15	10	2	-0.85569	1.02883	0.0868582	0.483878	0.315264
ENSCPOG00000012519	ILK	Integrin-linked protein kinase [Source:UniProtKB/Swiss-Prot;Acc:P57044]	3611	18032	6726	4469	8547	2356	8175	6708	9295	26744	7370	2523	0.560975	10.0767	0.0864242	0.483878	0.315264
ENSCPOG00000022485	ATF4	activating transcription factor 4 (tax-responsive enhancer element B67) [Source:HGNC Symbol;Acc:786]	468	17	8	14	16	21	24	12	8	85	16	26	0.79978	1.51751	0.0866298	0.483878	0.315264
ENSCPOG00000024880	SDC4	syndecan 4 [Source:HGNC Symbol;Acc:10661]	6385	527	376	777	969	430	428	358	493	2750	554	725	0.714301	6.49915	0.0868615	0.483878	0.315264
ENSCPOG00000022395	NA			55	27	16	26	26	34	24	25	20	7	13	-0.637601	1.64131	0.0873287	0.486096	0.313278
ENSCPOG00000001548	LRP2	low density lipoprotein receptor-related protein 2 [Source:HGNC Symbol;Acc:6694]	4036	4982	2446	2594	4751	3994	5382	2042	2566	5481	2659	312	-0.565187	8.67951	0.0874426	0.486125	0.313252
ENSCPOG00000002454	TATDN3	TatD DNase domain containing 3 [Source:HGNC Symbol;Acc:27010]	128387	51	26	24	25	23	26	17	26	35	12	1	-0.60758	1.66546	0.0875346	0.486125	0.313252
ENSCPOG00000003812	NA			15	9	6	9	6	17	4	5	8	2	8	-0.736923	0.153246	0.0875025	0.486125	0.313252
ENSCPOG00000001399	ACAD10	acyl-CoA dehydrogenase family, member 10 [Source:HGNC Symbol;Acc:21597]	80724	145	57	17	47	46	107	51	57	39	30	10	-0.800231	2.72284	0.0877296	0.486147	0.313232
ENSCPOG00000009770	TPRN	taperin [Source:HGNC Symbol;Acc:26894]	286262	159	55	36	48	39	67	53	77	154	87	72	0.461298	3.18369	0.0878732	0.486147	0.313232
ENSCPOG00000011881	MFF	mitochondrial fission factor [Source:HGNC Symbol;Acc:24858]	56947	418	193	205	247	140	331	265	336	570	247	327	0.444485	5.12687	0.0876058	0.486147	0.313232
ENSCPOG00000013599	BROX	BRO1 domain and CAAX motif containing [Source:HGNC Symbol;Acc:26512]	148362	41	21	29	26	24	44	21	33	116	23	47	0.711545	2.27313	0.0878389	0.486147	0.313232
ENSCPOG00000021669	MORN5	MORN repeat containing 5 [Source:HGNC Symbol;Acc:17841]	254956	14	24	11	4	8	11	7	20	42	6	56	1.02854	1.28067	0.0877879	0.486147	0.313232
ENSCPOG00000005281	AK1	adenylate kinase 1 [Source:HGNC Symbol;Acc:361]	203	59	29	23	35	69	53	35	3	31	44	10	-0.687995	2.23826	0.0881525	0.48695	0.312515
ENSCPOG00000012582	CAT	Catalase [Source:UniProtKB/Swiss-Prot;Acc:Q64405]	847	580	379	259	529	645	371	234	240	656	319	75	-0.559991	5.63895	0.0881328	0.48695	0.312515
ENSCPOG00000026511	NA			24	7	14	12	11	42	5	11	17	7	6	-0.737442	0.737758	0.0882719	0.48724	0.312257
ENSCPOG00000003109	NA			135	40	62	99	55	135	55	82	215	71	165	0.537358	3.49076	0.0887411	0.488811	0.310859
ENSCPOG00000004306	EZR	ezrin [Source:HGNC Symbol;Acc:12691]	7430	686	320	336	451	424	295	213	302	393	259	161	-0.479415	5.3996	0.0888258	0.488811	0.310859
ENSCPOG00000009159	NA			874	292	320	529	338	625	484	368	903	399	816	0.510388	6.02248	0.0886746	0.488811	0.310859
ENSCPOG00000010010	NA			157	45	84	66	64	36	37	88	493	36	22	0.831203	3.46141	0.0887695	0.488811	0.310859
ENSCPOG00000015264	FA2H	fatty acid 2-hydroxylase [Source:HGNC Symbol;Acc:21197]	79152	34	8	31	16	31	28	10	24	17	9	11	-0.706818	1.30466	0.0889408	0.489073	0.310626
ENSCPOG00000015398	PI4K2B	phosphatidylinositol 4-kinase type 2 beta [Source:HGNC Symbol;Acc:18215]	55300	37	27	24	48	20	27	26	33	65	44	74	0.679412	2.26906	0.0890903	0.489525	0.310225
ENSCPOG00000024960	NA			25	7	17	12	6	30	4	11	15	7	4	-0.769368	0.642154	0.0892373	0.489962	0.309837
ENSCPOG00000027225	CIAPIN1	cytokine induced apoptosis inhibitor 1 [Source:HGNC Symbol;Acc:28050]	57019	248	163	39	44	156	174	168	183	292	220	278	0.643353	4.43985	0.0894988	0.491026	0.308895
ENSCPOG00000000769	H2AFV	H2A histone family, member V [Source:HGNC Symbol;Acc:20664]	94239	2438	1011	966	1404	731	1481	983	1687	3901	1262	1625	0.476143	7.52738	0.0900628	0.491835	0.308181
ENSCPOG00000001832	ARHGDIA	Rho GDP dissociation inhibitor (GDI) alpha [Source:HGNC Symbol;Acc:678]	396	18	16	15	24	16	31	15	22	47	24	35	0.764588	1.65128	0.0900978	0.491835	0.308181
ENSCPOG00000004926	THBS4	thrombospondin 4 [Source:HGNC Symbol;Acc:11788]	7060	342	169	292	295	98	112	73	153	269	93	15	-0.657818	4.38103	0.0900932	0.491835	0.308181
ENSCPOG00000007755	ADAM9	ADAM metallopeptidase domain 9 [Source:HGNC Symbol;Acc:216]	8754	42	20	31	38	35	37	33	26	63	29	110	0.704737	2.37084	0.0902555	0.491835	0.308181
ENSCPOG00000008497	CEP57	centrosomal protein 57kDa [Source:HGNC Symbol;Acc:30794]	9702	65	22	51	40	38	24	30	55	97	38	87	0.657202	2.60005	0.0901881	0.491835	0.308181
ENSCPOG00000009875	CAGE1	cancer antigen 1 [Source:HGNC Symbol;Acc:21622]	285782	41	41	9	19	1	41	45	115	48	13	0	0.868858	2.08023	0.0898547	0.491835	0.308181
ENSCPOG00000012576	NA			698	375	330	553	552	1288	402	431	967	665	1992	0.578461	6.42226	0.0897849	0.491835	0.308181
ENSCPOG00000014544	WBP1L	WW domain binding protein 1-like [Source:HGNC Symbol;Acc:23510]	54838	13	6	20	68	25	14	5	5	25	25	12	-0.599274	1.2713	0.0899131	0.491835	0.308181
ENSCPOG00000015110	BCL7B	B-cell CLL/lymphoma 7B [Source:HGNC Symbol;Acc:1005]	9275	464	170	149	250	104	298	182	232	435	288	388	0.456386	4.98188	0.0901545	0.491835	0.308181
ENSCPOG00000006520	SETD5	SET domain containing 5 [Source:HGNC Symbol;Acc:25566]	55209	60	14	44	60	34	40	20	43	57	84	93	0.533249	2.46254	0.0905573	0.492372	0.307707
ENSCPOG00000008552	KIAA0020	KIAA0020 [Source:HGNC Symbol;Acc:29676]	9933	85	33	42	50	37	43	47	57	127	59	96	0.576304	2.84264	0.0905569	0.492372	0.307707
ENSCPOG00000020167	ATP5D	ATP synthase, H+ transporting, mitochondrial F1 complex, delta subunit [Source:HGNC Symbol;Acc:837]	513	108	37	14	20	19	39	27	32	24	13	6	-0.837513	1.86296	0.0904943	0.492372	0.307707
ENSCPOG00000024142	NA			45	15	32	45	25	28	29	22	31	1	13	-0.704788	1.73984	0.0906646	0.492586	0.307518
ENSCPOG00000005671	HDAC8	histone deacetylase 8 [Source:HGNC Symbol;Acc:13315]	55869	101	53	30	52	33	87	46	84	166	38	70	0.584956	3.03842	0.090787	0.492883	0.307256
ENSCPOG00000012729	PCGF1	polycomb group ring finger 1 [Source:HGNC Symbol;Acc:17615]	84759	102	29	47	33	40	85	58	77	93	60	68	0.458012	2.91622	0.0909556	0.493429	0.306776
ENSCPOG00000000660	NA			492	250	375	408	361	332	173	313	1060	330	621	0.568011	5.65717	0.0911945	0.494356	0.30596
ENSCPOG00000000737	TMEM101	transmembrane protein 101 [Source:HGNC Symbol;Acc:28653]	84336	30	20	25	18	24	37	13	22	13	5	20	-0.706058	1.45641	0.0913422	0.494418	0.305905
ENSCPOG00000003137	SNAP29	synaptosomal-associated protein, 29kDa [Source:HGNC Symbol;Acc:11133]	9342	75	15	28	18	21	38	21	37	97	59	23	0.520657	2.08962	0.0913327	0.494418	0.305905
ENSCPOG00000008375	C2orf40	chromosome 2 open reading frame 40 [Source:HGNC Symbol;Acc:24642]	84417	305	65	92	47	55	95	60	79	65	51	54	-0.666718	3.32205	0.0916348	0.495633	0.30484
ENSCPOG00000015460	SLC46A3	solute carrier family 46, member 3 [Source:HGNC Symbol;Acc:27501]	283537	4	5	10	40	11	9	3	3	23	8	2	-0.679206	0.522847	0.0917056	0.495647	0.304827
ENSCPOG00000025873	TNFRSF17	tumor necrosis factor receptor superfamily, member 17 [Source:HGNC Symbol;Acc:11913]	608	33	14	21	28	16	17	21	21	22	10	0	-0.697106	1.19548	0.0919437	0.496564	0.304024
ENSCPOG00000007032	OCEL1	occludin/ELL domain containing 1 [Source:HGNC Symbol;Acc:26221]	79629	202	122	63	77	72	142	73	143	35	64	38	-0.637699	3.54163	0.09208	0.496931	0.303704
ENSCPOG00000002320	TM9SF3	transmembrane 9 superfamily member 3 [Source:HGNC Symbol;Acc:21529]	56889	1067	466	434	669	339	542	399	696	1041	803	1133	0.450977	6.3256	0.0922101	0.497264	0.303413
ENSCPOG00000005707	PTPRR	protein tyrosine phosphatase, receptor type, R [Source:HGNC Symbol;Acc:9680]	5801	61	28	24	23	10	25	25	51	106	24	8	0.691718	2.07454	0.0923776	0.497798	0.302947
ENSCPOG00000000435	ARL4D	ADP-ribosylation factor-like 4D [Source:HGNC Symbol;Acc:656]	379	863	852	236	442	240	693	435	852	2157	531	323	0.803415	6.41208	0.0925412	0.498309	0.302501
ENSCPOG00000002471	LAMTOR2	late endosomal/lysosomal adaptor, MAPK and MTOR activator 2 [Source:HGNC Symbol;Acc:29796]	28956	64	13	65	113	103	34	16	28	106	45	31	-0.501376	2.80764	0.0932534	0.501487	0.299741
ENSCPOG00000014381	GLG1	golgi glycoprotein 1 [Source:HGNC Symbol;Acc:4316]	2734	105	50	55	195	110	151	52	89	123	84	17	-0.710365	3.54501	0.0932693	0.501487	0.299741
ENSCPOG00000013601	SMARCA1	SWI/SNF related, matrix associated, actin dependent regulator of chromatin, subfamily a, member 1 [Source:HGNC Symbol;Acc:11097]	6594	138	32	64	77	81	77	43	83	62	39	30	-0.549582	2.976	0.0934161	0.501904	0.299379
ENSCPOG00000025861	NR2F6	nuclear receptor subfamily 2, group F, member 6 [Source:HGNC Symbol;Acc:7977]	2063	212	117	52	100	94	164	95	123	31	65	43	-0.635803	3.54386	0.0937403	0.503274	0.298196
ENSCPOG00000010648	COMMD9	COMM domain containing 9 [Source:HGNC Symbol;Acc:25014]	29099	362	146	72	123	156	190	107	111	216	77	23	-0.712284	4.09199	0.0939189	0.50386	0.29769
ENSCPOG00000007057	FAM135A	family with sequence similarity 135, member A [Source:HGNC Symbol;Acc:21084]	57579	57	22	28	49	17	34	35	39	70	52	50	0.510546	2.32582	0.0943052	0.505559	0.296228
ENSCPOG00000003711	RRN3	RRN3 RNA polymerase I transcription factor homolog (S. cerevisiae) [Source:HGNC Symbol;Acc:30346]	54700	26	22	33	22	29	21	12	22	77	34	74	0.789505	1.99204	0.0945721	0.506243	0.295641
ENSCPOG00000012192	TMED5	transmembrane emp24 protein transport domain containing 5 [Source:HGNC Symbol;Acc:24251]	50999	53	18	32	34	18	21	16	27	90	46	54	0.61599	2.12752	0.0945065	0.506243	0.295641
ENSCPOG00000004725	ORMDL1	ORM1-like 1 (S. cerevisiae) [Source:HGNC Symbol;Acc:16036]	94101	710	129	282	341	152	465	254	197	419	203	198	-0.673814	5.12177	0.0949767	0.507288	0.294746
ENSCPOG00000006071	TMEM125	transmembrane protein 125 [Source:HGNC Symbol;Acc:28275]	128218	65	23	64	85	85	52	21	54	80	46	11	-0.474378	2.67602	0.0949239	0.507288	0.294746
ENSCPOG00000022020	NA			10	13	4	7	7	6	3	6	5	6	1	-0.721497	-0.175927	0.094899	0.507288	0.294746
ENSCPOG00000001391	CCDC30	coiled-coil domain containing 30 [Source:HGNC Symbol;Acc:26103]	728621	48	25	18	18	30	48	17	41	27	6	8	-0.676777	1.74238	0.0954985	0.507899	0.294223
ENSCPOG00000003832	ACMSD	aminocarboxymuconate semialdehyde decarboxylase [Source:HGNC Symbol;Acc:19288]	130013	146	73	58	111	89	102	62	79	146	87	2	-0.586451	3.43164	0.0952958	0.507899	0.294223
ENSCPOG00000006605	REEP6	receptor accessory protein 6 [Source:HGNC Symbol;Acc:30078]	92840	64	34	20	21	24	68	39	31	12	7	2	-0.938348	1.87311	0.0953388	0.507899	0.294223
ENSCPOG00000014417	KDSR	3-ketodihydrosphingosine reductase [Source:HGNC Symbol;Acc:4021]	2531	18	15	24	24	18	23	8	8	124	35	31	0.939449	1.82742	0.0954764	0.507899	0.294223
ENSCPOG00000024555	C2orf18	chromosome 2 open reading frame 18 [Source:HGNC Symbol;Acc:26055]	54978	870	311	111	151	337	642	248	591	1181	783	361	0.621067	5.89914	0.0952108	0.507899	0.294223
ENSCPOG00000026329	PLEKHB2	pleckstrin homology domain containing, family B (evectins) member 2 [Source:HGNC Symbol;Acc:19236]	55041	67	46	35	56	54	74	70	72	149	55	52	0.586439	3.07695	0.0955595	0.507899	0.294223
ENSCPOG00000026610	NA			25	21	41	22	29	14	15	24	37	16	0	-0.549401	1.50464	0.0955807	0.507899	0.294223
ENSCPOG00000002811	BRD2	bromodomain containing 2 [Source:HGNC Symbol;Acc:1103]	6046	47	42	64	60	51	118	67	59	79	95	167	0.657562	3.27633	0.0957053	0.50819	0.293974
ENSCPOG00000009679	C11orf58	chromosome 11 open reading frame 58 [Source:HGNC Symbol;Acc:16990]	10944	505	153	400	465	234	348	186	227	1080	377	535	0.523432	5.50378	0.0957818	0.508224	0.293944
ENSCPOG00000008023	SMOC2	SPARC related modular calcium binding 2 [Source:HGNC Symbol;Acc:20323]	64094	30	16	31	22	25	17	14	21	25	10	6	-0.549553	1.36796	0.0959251	0.508613	0.293613
ENSCPOG00000025138	PLCG1	phospholipase C, gamma 1 [Source:HGNC Symbol;Acc:9065]	5335	77	24	21	26	19	68	48	42	61	40	38	0.456422	2.35429	0.0960121	0.508703	0.293535
ENSCPOG00000010854	WDR43	WD repeat domain 43 [Source:HGNC Symbol;Acc:28945]	23160	258	158	198	196	110	270	179	191	378	161	457	0.582061	4.78566	0.0962145	0.509404	0.292938
ENSCPOG00000002532	BHMT	betaine--homocysteine S-methyltransferase [Source:HGNC Symbol;Acc:1047]	635	211	245	99	190	166	126	107	228	140	92	7	-0.595802	4.34339	0.0964635	0.509979	0.292448
ENSCPOG00000013769	NA			383	188	300	63	297	534	98	444	456	40	30	-0.734846	4.91874	0.0964165	0.509979	0.292448
ENSCPOG00000011274	PCCA	propionyl CoA carboxylase, alpha polypeptide [Source:HGNC Symbol;Acc:8653]	5095	1106	534	644	542	399	351	299	556	495	738	42	-0.533763	5.84836	0.0965786	0.51002	0.292413
ENSCPOG00000012297	FABP3	fatty acid binding protein 3, muscle and heart (mammary-derived growth inhibitor) [Source:HGNC Symbol;Acc:3557]	2170	137	51	4	13	6	109	36	28	17	8	20	-1.18455	2.09388	0.0966117	0.51002	0.292413
ENSCPOG00000009811	RABGAP1	RAB GTPase activating protein 1 [Source:HGNC Symbol;Acc:17155]	23637	19	5	7	14	10	7	3	7	14	2	1	-0.759029	0.119219	0.0967671	0.510469	0.29203
ENSCPOG00000006755	MCOLN2	mucolipin 2 [Source:HGNC Symbol;Acc:13357]	255231	83	38	54	50	17	47	33	56	113	55	86	0.538165	2.73399	0.0969003	0.510801	0.291748
ENSCPOG00000013620	NA			6589	4324	1845	2988	1346	2926	2488	4062	2002	1249	735	-0.572552	8.40004	0.0971225	0.51123	0.291383
ENSCPOG00000015775	NA	U6 spliceosomal RNA [Source:RFAM;Acc:RF00026]		160	39	44	46	20	85	82	90	161	49	28	0.445043	3.12354	0.0970652	0.51123	0.291383
ENSCPOG00000003743	DENND4C	DENN/MADD domain containing 4C [Source:HGNC Symbol;Acc:26079]	55667	62	30	29	32	32	23	28	19	104	53	85	0.577555	2.38973	0.0972054	0.511296	0.291328
ENSCPOG00000006796	NA			170	98	65	80	101	67	110	69	45	39	1	-0.776964	3.31205	0.0973252	0.511556	0.291107
ENSCPOG00000005639	FAM3C	family with sequence similarity 3, member C [Source:HGNC Symbol;Acc:18664]	10447	107	78	103	164	85	55	101	116	228	127	162	0.526921	3.88794	0.0975577	0.512407	0.290385
ENSCPOG00000005049	TMIGD1	transmembrane and immunoglobulin domain containing 1 [Source:HGNC Symbol;Acc:32431]	388364	399	120	243	276	191	257	201	177	342	96	2	-0.735073	4.62246	0.0976875	0.512718	0.290121
ENSCPOG00000022595	PAQR5	progestin and adipoQ receptor family member V [Source:HGNC Symbol;Acc:29645]	54852	320	76	204	302	222	242	127	139	566	360	411	0.532125	4.88509	0.0979516	0.513733	0.289262
ENSCPOG00000001123	NA			49	26	15	22	28	35	25	51	51	23	90	0.567061	2.23936	0.0981398	0.514349	0.288742
ENSCPOG00000002870	SCPEP1	serine carboxypeptidase 1 [Source:HGNC Symbol;Acc:29507]	59342	165	71	87	269	132	165	80	85	653	126	84	0.714144	4.31214	0.0984478	0.515136	0.288078
ENSCPOG00000005429	GLRX2	glutaredoxin 2 [Source:HGNC Symbol;Acc:16065]	51022	1727	774	572	1093	557	1491	1228	877	2091	852	1302	0.538222	7.1246	0.098463	0.515136	0.288078
ENSCPOG00000026750	PRICKLE3	prickle homolog 3 (Drosophila) [Source:HGNC Symbol;Acc:6645]	4007	339	115	120	182	129	316	154	217	394	170	742	0.50313	4.86119	0.0985028	0.515136	0.288078
ENSCPOG00000004555	HOGA1	4-hydroxy-2-oxoglutarate aldolase 1 [Source:HGNC Symbol;Acc:25155]	112817	19980	9365	19053	29231	9302	11580	9292	10493	16040	13083	3430	-0.516476	10.6288	0.0988205	0.515923	0.287415
ENSCPOG00000009695	CCBL2	cysteine conjugate-beta lyase 2 [Source:HGNC Symbol;Acc:33238]	56267	787	402	568	1025	581	716	262	409	983	485	267	-0.37433	6.0976	0.0987644	0.515923	0.287415
ENSCPOG00000010067	NR2F2	nuclear receptor subfamily 2, group F, member 2 [Source:HGNC Symbol;Acc:7976]	7026	1480	746	737	1364	556	1137	759	1029	3065	810	834	0.515178	7.02998	0.0988663	0.515923	0.287415
ENSCPOG00000003531	NA			31	6	44	27	26	15	6	9	33	20	15	-0.540199	1.41278	0.0994119	0.516375	0.287035
ENSCPOG00000008693	NA			418	172	89	150	112	205	225	215	415	122	330	0.442607	4.61977	0.09929	0.516375	0.287035
ENSCPOG00000009435	CIB1	calcium and integrin binding 1 (calmyrin) [Source:HGNC Symbol;Acc:16920]	10519	1552	457	290	342	461	1256	514	612	349	415	126	-0.685544	6.04531	0.0995216	0.516375	0.287035
ENSCPOG00000009912	POLR1C	polymerase (RNA) I polypeptide C, 30kDa [Source:HGNC Symbol;Acc:20194]	9533	336	153	223	232	249	301	158	251	409	279	507	0.534867	5.05141	0.0993085	0.516375	0.287035
ENSCPOG00000011010	C14orf80	chromosome 14 open reading frame 80 [Source:HGNC Symbol;Acc:20127]	283643	205	105	56	89	72	147	111	189	177	90	141	0.470385	3.94914	0.0994758	0.516375	0.287035
ENSCPOG00000021664	TMEM198	transmembrane protein 198 [Source:HGNC Symbol;Acc:33704]	130612	53	35	27	28	14	51	36	64	93	19	35	0.597744	2.30027	0.0990322	0.516375	0.287035
ENSCPOG00000023844	LPIN2	lipin 2 [Source:HGNC Symbol;Acc:14450]	9663	10	4	11	22	7	22	4	18	50	55	6	0.830853	1.10666	0.0993194	0.516375	0.287035
ENSCPOG00000025305	NA			860	318	231	477	209	506	264	380	2899	359	26	0.723987	5.99451	0.0992702	0.516375	0.287035
ENSCPOG00000008354	CHSY1	chondroitin sulfate synthase 1 [Source:HGNC Symbol;Acc:17198]	22856	27	24	36	70	18	19	26	35	107	28	66	0.688216	2.32916	0.0997638	0.517262	0.286289
ENSCPOG00000011749	LPXN	leupaxin [Source:HGNC Symbol;Acc:14061]	9404	57	59	32	34	38	46	20	50	282	45	15	0.848497	2.89267	0.100045	0.517697	0.285924
ENSCPOG00000022763	PPP2R5B	protein phosphatase 2, regulatory subunit B', beta [Source:HGNC Symbol;Acc:9310]	5526	622	343	140	197	146	273	284	324	438	273	665	0.482733	5.25353	0.100062	0.517697	0.285924
ENSCPOG00000022812	PLP2	proteolipid protein 2 (colonic epithelium-enriched) [Source:HGNC Symbol;Acc:9087]	5355	342	154	82	206	153	375	137	227	309	144	653	0.501329	4.85921	0.0999629	0.517697	0.285924
ENSCPOG00000008753	ENPP5	ectonucleotide pyrophosphatase/phosphodiesterase 5 (putative) [Source:HGNC Symbol;Acc:13717]	59084	1551	756	199	629	423	755	500	731	517	473	50	-0.691237	6.1408	0.100514	0.519407	0.284492
ENSCPOG00000009420	OBSL1	obscurin-like 1 [Source:HGNC Symbol;Acc:29092]	23363	66	39	23	29	14	42	42	72	103	20	40	0.583018	2.33545	0.100535	0.519407	0.284492
ENSCPOG00000022870	AMN	amnionless homolog (mouse) [Source:HGNC Symbol;Acc:14604]	81693	30	22	14	15	16	57	22	21	21	5	10	-0.688945	1.45728	0.100681	0.51942	0.284481
ENSCPOG00000027334	PGP	phosphoglycolate phosphatase [Source:HGNC Symbol;Acc:8909]	283871	36	15	30	32	35	22	24	31	58	33	41	0.551886	2.00894	0.100677	0.51942	0.284481
ENSCPOG00000001128	C22orf23	chromosome 22 open reading frame 23 [Source:HGNC Symbol;Acc:18589]	84645	64	26	17	32	25	48	26	28	44	22	115	0.548793	2.29479	0.100907	0.519851	0.284121
ENSCPOG00000009586	BMPR2	bone morphogenetic protein receptor, type II (serine/threonine kinase) [Source:HGNC Symbol;Acc:1078]	659	13	10	21	19	17	15	9	12	32	37	44	0.830988	1.43854	0.100873	0.519851	0.284121
ENSCPOG00000000613	NUDT16L1	nudix (nucleoside diphosphate linked moiety X)-type motif 16-like 1 [Source:HGNC Symbol;Acc:28154]	84309	755	323	265	266	262	438	307	322	248	132	141	-0.610034	5.21378	0.102006	0.519898	0.284082
ENSCPOG00000000669	TROVE2	TROVE domain family, member 2 [Source:HGNC Symbol;Acc:11313]	6738	43	14	30	55	25	40	20	35	120	28	56	0.601726	2.33114	0.102217	0.519898	0.284082
ENSCPOG00000002118	PHRF1	PHD and ring finger domains 1 [Source:HGNC Symbol;Acc:24351]	57661	757	1399	101	252	82	683	715	381	127	90	73	-0.884501	5.83974	0.101613	0.519898	0.284082
ENSCPOG00000002721	C14orf119	chromosome 14 open reading frame 119 [Source:HGNC Symbol;Acc:20270]	55017	89	15	20	30	24	53	27	54	81	34	39	0.477491	2.34722	0.102043	0.519898	0.284082
ENSCPOG00000003265	TNNC1	troponin C type 1 (slow) [Source:HGNC Symbol;Acc:11943]	7134	149	59	125	50	62	28	30	76	57	58	20	-0.580494	2.93591	0.101254	0.519898	0.284082
ENSCPOG00000007904	GATM	glycine amidinotransferase (L-arginine:glycine amidinotransferase) [Source:HGNC Symbol;Acc:4175]	2628	114	106	45	92	28	67	58	49	96	34	7	-0.560966	2.97128	0.101098	0.519898	0.284082
ENSCPOG00000009067	GPATCH8	G patch domain containing 8 [Source:HGNC Symbol;Acc:29066]	23131	246	121	130	131	91	165	126	209	474	120	157	0.496658	4.36398	0.101804	0.519898	0.284082
ENSCPOG00000009505	SLC3A1	solute carrier family 3 (cystine, dibasic and neutral amino acid transporters, activator of cystine, dibasic and neutral amino acid transport), member 1 [Source:HGNC Symbol;Acc:11025]	6519	8107	3445	4426	4123	1933	5388	3587	3814	3098	2875	239	-0.66603	8.8345	0.101197	0.519898	0.284082
ENSCPOG00000009510	PREPL	prolyl endopeptidase-like [Source:HGNC Symbol;Acc:30228]	9581	4882	3121	6127	5234	2459	3707	3674	3778	3529	2998	238	-0.662909	8.83226	0.102151	0.519898	0.284082
ENSCPOG00000011067	CEPT1	choline/ethanolamine phosphotransferase 1 [Source:HGNC Symbol;Acc:24289]	10390	435	248	288	458	213	307	292	345	746	406	466	0.495397	5.55062	0.101482	0.519898	0.284082
ENSCPOG00000012615	TMEM50A	transmembrane protein 50A [Source:HGNC Symbol;Acc:30590]	23585	154	88	186	304	102	156	86	131	599	222	139	0.655868	4.50449	0.101324	0.519898	0.284082
ENSCPOG00000015439	NA			74	16	51	51	37	29	26	40	127	45	68	0.566392	2.61869	0.102111	0.519898	0.284082
ENSCPOG00000015563	NA			157	104	107	123	81	125	92	120	108	56	69	-0.537142	3.72499	0.10173	0.519898	0.284082
ENSCPOG00000019413	GPHA2	glycoprotein hormone alpha 2 [Source:HGNC Symbol;Acc:18054]	170589	438	276	174	261	164	248	277	226	475	375	641	0.481963	5.25296	0.101019	0.519898	0.284082
ENSCPOG00000020265	HIST2H2BF	histone cluster 2, H2bf [Source:HGNC Symbol;Acc:24700]	440689	158	70	0	0	1	55	18	47	1	1	0	-1.65004	1.84621	0.101672	0.519898	0.284082
ENSCPOG00000021173	NA			599	341	455	605	282	540	190	322	2306	561	218	0.728922	6.04343	0.102276	0.519898	0.284082
ENSCPOG00000024313	NA			594	240	538	631	377	446	169	314	2288	652	273	0.728922	6.04343	0.102261	0.519898	0.284082
ENSCPOG00000024753	ODF3B	outer dense fiber of sperm tails 3B [Source:HGNC Symbol;Acc:34388]	440836	1496	382	218	440	361	642	537	704	1362	717	467	0.451105	6.24744	0.101814	0.519898	0.284082
ENSCPOG00000024949	TSPAN3	tetraspanin 3 [Source:HGNC Symbol;Acc:17752]	10099	85	45	78	114	58	60	43	42	347	84	93	0.732412	3.51677	0.101787	0.519898	0.284082
ENSCPOG00000010276	MLXIPL	MLX interacting protein-like [Source:HGNC Symbol;Acc:12744]	51085	362	225	154	202	143	258	110	296	187	89	5	-0.707046	4.52054	0.102737	0.521013	0.283151
ENSCPOG00000019528	NA			69	3	2	7	11	35	2	10	17	11	7	-0.946754	0.700558	0.102783	0.521013	0.283151
ENSCPOG00000021125	NA			142	75	0	0	1	89	19	49	1	1	0	-1.65004	1.84623	0.102603	0.521013	0.283151
ENSCPOG00000022446	TRIM41	tripartite motif containing 41 [Source:HGNC Symbol;Acc:19013]	90933	488	313	144	252	192	382	376	300	879	158	305	0.546193	5.3942	0.10266	0.521013	0.283151
ENSCPOG00000001168	ADAMTS2	ADAM metallopeptidase with thrombospondin type 1 motif, 2 [Source:HGNC Symbol;Acc:218]	9509	134	45	30	31	28	71	42	89	52	44	151	0.524932	2.97343	0.10354	0.522301	0.28208
ENSCPOG00000001712	SSBP2	single-stranded DNA binding protein 2 [Source:HGNC Symbol;Acc:15831]	23635	713	231	291	639	346	364	320	518	1691	324	285	0.561642	5.92054	0.103317	0.522301	0.28208
ENSCPOG00000010969	SART3	squamous cell carcinoma antigen recognized by T cells 3 [Source:HGNC Symbol;Acc:16860]	9733	374	220	219	296	183	251	169	140	340	145	97	-0.509538	4.79833	0.103534	0.522301	0.28208
ENSCPOG00000011738	RPL29	ribosomal protein L29 [Source:HGNC Symbol;Acc:10331]	6159	28966	20916	12554	11389	11685	16728	16423	24178	12044	5252	744	-0.672142	10.8036	0.103421	0.522301	0.28208
ENSCPOG00000015234	ENPP2	ectonucleotide pyrophosphatase/phosphodiesterase 2 [Source:HGNC Symbol;Acc:3357]		34	12	4	3	10	7	10	10	1	2	1	-1.04313	0.227177	0.103484	0.522301	0.28208
ENSCPOG00000023921	MED19	mediator complex subunit 19 [Source:HGNC Symbol;Acc:29600]	219541	69	44	51	62	49	50	42	71	110	77	99	0.578566	3.03746	0.103258	0.522301	0.28208
ENSCPOG00000024738	LRP12	low density lipoprotein receptor-related protein 12 [Source:HGNC Symbol;Acc:31708]	29967	90	66	53	58	45	56	78	85	121	57	106	0.566992	3.19859	0.103289	0.522301	0.28208
ENSCPOG00000000614	ANKS3	ankyrin repeat and sterile alpha motif domain containing 3 [Source:HGNC Symbol;Acc:29422]	124401	900	296	268	206	220	430	337	264	266	152	151	-0.602717	5.23605	0.104044	0.522937	0.28155
ENSCPOG00000001728	ZNF207	zinc finger protein 207 [Source:HGNC Symbol;Acc:12998]	7756	105	32	28	49	41	55	41	61	103	39	94	0.496277	2.80324	0.104046	0.522937	0.28155
ENSCPOG00000001940	DDX47	DEAD (Asp-Glu-Ala-Asp) box polypeptide 47 [Source:HGNC Symbol;Acc:18682]	51202	53	16	27	37	29	29	18	25	59	35	77	0.517459	2.12521	0.103972	0.522937	0.28155
ENSCPOG00000004047	GRK6	G protein-coupled receptor kinase 6 [Source:HGNC Symbol;Acc:4545]	2870	154	56	79	91	45	157	51	97	101	40	20	-0.525745	3.2102	0.10417	0.522937	0.28155
ENSCPOG00000009787	BCL9L	B-cell CLL/lymphoma 9-like [Source:HGNC Symbol;Acc:23688]	283149	320	143	13	16	9	199	165	256	253	97	104	0.70657	3.99492	0.103926	0.522937	0.28155
ENSCPOG00000013162	C17orf75	chromosome 17 open reading frame 75 [Source:HGNC Symbol;Acc:30173]	64149	10	5	22	16	10	5	4	2	17	6	8	-0.615698	0.249535	0.104119	0.522937	0.28155
ENSCPOG00000024710	NA			259	114	89	158	126	271	71	147	104	125	147	-0.397441	4.13998	0.103791	0.522937	0.28155
ENSCPOG00000011210	PARP12	poly (ADP-ribose) polymerase family, member 12 [Source:HGNC Symbol;Acc:21919]	64761	704	242	331	385	276	290	260	336	789	362	689	0.472273	5.65008	0.104281	0.523134	0.281387
ENSCPOG00000003655	CDCA7L	cell division cycle associated 7-like [Source:HGNC Symbol;Acc:30777]	55536	259	190	154	275	174	306	189	223	566	141	566	0.559356	5.08747	0.104415	0.52342	0.28115
ENSCPOG00000003686	DERL2	derlin 2 [Source:HGNC Symbol;Acc:17943]	51009	41	9	59	75	35	22	17	40	104	66	77	0.741638	2.55482	0.104523	0.52342	0.28115
ENSCPOG00000007778	KCTD3	potassium channel tetramerisation domain containing 3 [Source:HGNC Symbol;Acc:21305]	51133	27	15	34	79	45	19	11	12	43	36	29	-0.428823	1.9969	0.104554	0.52342	0.28115
ENSCPOG00000011224	SLC47A1	solute carrier family 47, member 1 [Source:HGNC Symbol;Acc:25588]	55244	1448	915	1469	2518	1275	1092	811	1121	910	1328	115	-0.566474	7.26728	0.104997	0.524191	0.28051
ENSCPOG00000015480	ALDH4A1	aldehyde dehydrogenase 4 family, member A1 [Source:HGNC Symbol;Acc:406]	8659	12	8	9	16	5	22	4	4	9	10	2	-0.791974	0.273246	0.104781	0.524191	0.28051
ENSCPOG00000017405	NA			167531	116033	77298	138297	119762	155610	112632	182599	261297	110664	293246	0.555574	14.2022	0.104945	0.524191	0.28051
ENSCPOG00000027073	NA			200	181	243	366	121	212	146	239	1156	279	59	0.724851	5.11825	0.10496	0.524191	0.28051
ENSCPOG00000003432	DHX40	DEAH (Asp-Glu-Ala-His) box polypeptide 40 [Source:HGNC Symbol;Acc:18018]	79665	304	113	88	219	79	177	212	139	757	97	56	0.590481	4.63552	0.105098	0.524333	0.280393
ENSCPOG00000004019	PPP1R12A	protein phosphatase 1, regulatory subunit 12A [Source:HGNC Symbol;Acc:7618]	4659	128	31	63	104	81	109	65	67	136	110	126	0.490571	3.47868	0.105261	0.524786	0.280018
ENSCPOG00000013868	FMO5	Dimethylaniline monooxygenase [N-oxide-forming] 5 [Source:UniProtKB/Swiss-Prot;Acc:P49109]	2330	36	17	18	23	7	13	10	16	32	7	2	-0.626704	0.987654	0.105342	0.524829	0.279982
ENSCPOG00000004013	FAM193A	family with sequence similarity 193, member A [Source:HGNC Symbol;Acc:16822]	8603	106	32	67	90	61	71	40	71	94	41	43	-0.483349	2.98283	0.10555	0.525507	0.279421
ENSCPOG00000020774	NA			96	46	149	69	7	67	92	88	160	73	321	1.05731	3.71163	0.105795	0.526368	0.278711
ENSCPOG00000027296	VOPP1	vesicular, overexpressed in cancer, prosurvival protein 1 [Source:HGNC Symbol;Acc:34518]	81552	40	9	6	7	7	9	9	11	4	2	3	-0.922954	0.165691	0.105952	0.526787	0.278365
ENSCPOG00000001673	ANAPC16	anaphase promoting complex subunit 16 [Source:HGNC Symbol;Acc:26976]	119504	625	368	319	369	237	280	286	408	298	282	109	-0.432787	5.2261	0.10614	0.527361	0.277892
ENSCPOG00000001577	TF	transferrin [Source:HGNC Symbol;Acc:11740]	7018	818	311	300	335	207	357	410	718	728	377	325	0.499481	5.7724	0.106394	0.527899	0.277449
ENSCPOG00000021950	SFT2D2	SFT2 domain containing 2 [Source:HGNC Symbol;Acc:25140]	375035	245	111	123	229	135	185	173	144	654	105	177	0.529546	4.67671	0.10639	0.527899	0.277449
ENSCPOG00000011565	FUT8	fucosyltransferase 8 (alpha (1,6) fucosyltransferase) [Source:HGNC Symbol;Acc:4019]	2530	421	172	275	385	170	373	152	269	738	269	705	0.474924	5.3493	0.106596	0.528541	0.276922
ENSCPOG00000015212	PRKCI	protein kinase C, iota [Source:HGNC Symbol;Acc:9404]	5584	242	86	89	114	80	87	111	129	156	84	287	0.475854	4.0006	0.107185	0.530017	0.275711
ENSCPOG00000015247	RHOJ	ras homolog family member J [Source:HGNC Symbol;Acc:688]	57381	335	136	94	100	98	110	146	183	173	96	525	0.567094	4.3283	0.106992	0.530017	0.275711
ENSCPOG00000022774	NA			29041	20993	12778	11581	11876	16779	16472	24194	12574	5379	621	-0.671073	10.8158	0.107152	0.530017	0.275711
ENSCPOG00000024803	ALS2CR12	amyotrophic lateral sclerosis 2 (juvenile) chromosome region, candidate 12 [Source:HGNC Symbol;Acc:14439]	130540	142	58	26	54	56	80	56	72	39	34	21	-0.591	2.83353	0.107165	0.530017	0.275711
ENSCPOG00000003595	SLC18A2	solute carrier family 18 (vesicular monoamine), member 2 [Source:HGNC Symbol;Acc:10935]	6571	170	86	48	83	44	130	83	107	219	62	136	0.513464	3.64814	0.107478	0.531103	0.274822
ENSCPOG00000012235	SFRP2	secreted frizzled-related protein 2 [Source:HGNC Symbol;Acc:10777]	6423	21	9	14	13	14	29	3	31	68	9	43	0.792583	1.45406	0.10775	0.532086	0.274018
ENSCPOG00000010872	CABIN1	calcineurin binding protein 1 [Source:HGNC Symbol;Acc:24187]	23523	175	80	79	96	71	121	99	135	335	106	129	0.490504	3.89088	0.107838	0.532159	0.273958
ENSCPOG00000006361	NA			2001	561	603	725	693	869	882	1070	1933	1147	1008	0.403055	6.85983	0.107986	0.532164	0.273954
ENSCPOG00000023001	MRPL20	mitochondrial ribosomal protein L20 [Source:HGNC Symbol;Acc:14478]	55052	1503	437	538	903	974	775	723	1163	2306	630	1305	0.558088	6.90964	0.107915	0.532164	0.273954
ENSCPOG00000005832	SNAPIN	SNAP-associated protein [Source:HGNC Symbol;Acc:17145]	23557	919	453	484	630	512	430	270	520	2439	463	293	0.631394	6.32387	0.108442	0.53267	0.273542
ENSCPOG00000008702	RCBTB2	regulator of chromosome condensation (RCC1) and BTB (POZ) domain containing protein 2 [Source:HGNC Symbol;Acc:1914]	1102	29	24	31	42	27	21	24	30	106	50	24	0.765333	2.27157	0.108303	0.53267	0.273542
ENSCPOG00000011000	HLF	hepatic leukemia factor [Source:HGNC Symbol;Acc:4977]	3131	26	20	19	15	20	20	16	13	21	19	3	-0.589099	1.23874	0.108455	0.53267	0.273542
ENSCPOG00000014958	WDR91	WD repeat domain 91 [Source:HGNC Symbol;Acc:24997]	29062	36	42	19	48	23	61	27	37	32	10	7	-0.627838	1.94894	0.108349	0.53267	0.273542
ENSCPOG00000025313	UNC93A	unc-93 homolog A (C. elegans) [Source:HGNC Symbol;Acc:12570]	54346	473	236	338	155	151	149	161	269	120	130	1	-0.815754	4.65573	0.108454	0.53267	0.273542
ENSCPOG00000001625	NA			39676	18209	7556	19449	15434	27202	28606	42542	89045	14028	8169	0.715752	11.75	0.108531	0.532681	0.273533
ENSCPOG00000011013	TXNRD2	thioredoxin reductase 2 [Source:HGNC Symbol;Acc:18155]	10587	41	13	19	11	18	30	9	27	11	5	6	-0.739402	1.1157	0.10878	0.533542	0.272832
ENSCPOG00000020069	SERBP1	SERPINE1 mRNA binding protein 1 [Source:HGNC Symbol;Acc:17860]	26135	2291	1007	1464	1593	888	1305	1067	1624	3639	1284	2503	0.528637	7.64265	0.10909	0.533981	0.272474
ENSCPOG00000020102	NA	Small nucleolar RNA SNORD14 [Source:RFAM;Acc:RF00016]		61	31	20	46	19	90	56	29	52	30	116	0.523831	2.54663	0.109081	0.533981	0.272474
ENSCPOG00000022038	ZFP36L2	zinc finger protein 36, C3H type-like 2 [Source:HGNC Symbol;Acc:1108]	678	90	35	48	52	16	25	40	52	88	56	75	0.568101	2.68303	0.108944	0.533981	0.272474
ENSCPOG00000007348	POLR2H	polymerase (RNA) II (DNA directed) polypeptide H [Source:HGNC Symbol;Acc:9195]	5437	210	67	111	175	111	100	76	176	225	126	287	0.520112	4.15646	0.109295	0.534626	0.27195
ENSCPOG00000005195	RIPK1	receptor (TNFRSF)-interacting serine-threonine kinase 1 [Source:HGNC Symbol;Acc:10019]	8737	591	281	256	274	164	343	321	229	554	346	612	0.459804	5.44167	0.109445	0.534642	0.271937
ENSCPOG00000009483	TBCD	tubulin folding cofactor D [Source:HGNC Symbol;Acc:11581]	6904	1986	632	118	117	85	991	337	664	194	128	43	-1.0165	5.70712	0.109519	0.534642	0.271937
ENSCPOG00000014578	ARNT	aryl hydrocarbon receptor nuclear translocator [Source:RefSeq peptide;Acc:NP_001166569]		298	119	140	154	25	203	176	206	40	40	15	-0.796171	3.96335	0.109515	0.534642	0.271937
ENSCPOG00000003747	SETD4	SET domain containing 4 [Source:HGNC Symbol;Acc:1258]	54093	137	37	44	50	67	79	62	72	101	62	100	0.452833	3.15309	0.109823	0.535717	0.271065
ENSCPOG00000006741	AMOTL2	angiomotin like 2 [Source:HGNC Symbol;Acc:17812]	51421	217	109	115	100	76	69	91	144	309	82	243	0.640717	4.07847	0.109887	0.535717	0.271065
ENSCPOG00000011332	ATP6V0A4	ATPase, H+ transporting, lysosomal V0 subunit a4 [Source:HGNC Symbol;Acc:866]	50617	8859	5002	5212	11642	6417	13879	5828	5024	25190	7842	8435	0.531581	10.1137	0.110058	0.536192	0.270679
ENSCPOG00000003806	EXOC6	exocyst complex component 6 [Source:HGNC Symbol;Acc:23196]	54536	171	65	80	115	63	85	104	129	254	83	92	0.576409	3.83962	0.110361	0.536687	0.270279
ENSCPOG00000004278	GGNBP2	gametogenetin binding protein 2 [Source:HGNC Symbol;Acc:19357]	79893	78	46	81	93	39	74	45	51	19	82	57	-0.414314	2.91538	0.110244	0.536687	0.270279
ENSCPOG00000004935	MAN1A2	mannosidase, alpha, class 1A, member 2 [Source:HGNC Symbol;Acc:6822]	10905	201	47	64	63	50	91	80	146	134	75	83	0.412043	3.50058	0.110381	0.536687	0.270279
ENSCPOG00000008683	RB1	retinoblastoma 1 [Source:HGNC Symbol;Acc:9884]	5925	112	61	78	103	67	105	51	99	261	101	134	0.533589	3.65149	0.110485	0.536829	0.270164
ENSCPOG00000004031	FIGF	c-fos induced growth factor (vascular endothelial growth factor D) [Source:HGNC Symbol;Acc:3708]	2277	93	22	48	28	45	46	7	63	48	37	3	-0.521018	2.25246	0.110768	0.537489	0.269631
ENSCPOG00000007424	ALAD	aminolevulinate dehydratase [Source:HGNC Symbol;Acc:395]	210	16	7	8	11	13	9	4	5	55	7	27	0.803596	0.921457	0.110737	0.537489	0.269631
ENSCPOG00000011277	CACNA1D	calcium channel, voltage-dependent, L type, alpha 1D subunit [Source:HGNC Symbol;Acc:1391]	776	295	93	68	148	78	127	108	159	562	112	29	0.67313	4.29465	0.111113	0.538699	0.268654
ENSCPOG00000012836	NA			2214	1109	892	1364	608	1645	1041	1356	2620	1339	1929	0.444846	7.45266	0.11124	0.538699	0.268654
ENSCPOG00000013667	ANGPTL1	angiopoietin-like 1 [Source:HGNC Symbol;Acc:489]	9068	312	141	200	379	171	132	132	139	231	84	21	-0.594561	4.45989	0.111179	0.538699	0.268654
ENSCPOG00000002537	MOXD1	monooxygenase, DBH-like 1 [Source:HGNC Symbol;Acc:21063]	26002	75	48	38	40	39	80	30	84	40	16	12	-0.569159	2.49143	0.111715	0.538935	0.268464
ENSCPOG00000003722	SRSF3	serine/arginine-rich splicing factor 3 [Source:HGNC Symbol;Acc:10785]	6428	4177	2153	2089	2160	1719	2666	2326	3517	4342	2651	3805	0.487857	8.45974	0.111666	0.538935	0.268464
ENSCPOG00000005654	SYNE2	spectrin repeat containing, nuclear envelope 2 [Source:HGNC Symbol;Acc:17084]	23224	628	250	351	372	433	293	259	374	1566	350	344	0.605277	5.81187	0.111414	0.538935	0.268464
ENSCPOG00000009276	RAI14	retinoic acid induced 14 [Source:HGNC Symbol;Acc:14873]	26064	191	103	59	245	91	84	119	111	285	151	179	0.549601	4.06887	0.11172	0.538935	0.268464
ENSCPOG00000009429	NA			1383	451	254	476	522	1120	598	575	280	372	106	-0.675298	5.99599	0.111718	0.538935	0.268464
ENSCPOG00000015273	DNM1L	dynamin 1-like [Source:HGNC Symbol;Acc:2973]	10059	21	14	28	30	18	35	14	33	50	34	37	0.650818	1.88731	0.111734	0.538935	0.268464
ENSCPOG00000012052	G3BP2	GTPase activating protein (SH3 domain) binding protein 2 [Source:HGNC Symbol;Acc:30291]	9908	71	34	61	136	109	46	27	31	93	53	40	-0.420517	2.89176	0.111939	0.539209	0.268243
ENSCPOG00000015329	TOMM40L	translocase of outer mitochondrial membrane 40 homolog (yeast)-like [Source:HGNC Symbol;Acc:25756]	84134	235	106	100	223	132	208	132	167	329	178	230	0.452988	4.39236	0.111938	0.539209	0.268243
ENSCPOG00000006426	NA			3389	1073	1656	1558	1220	1238	803	1609	1955	854	645	-0.449295	7.41669	0.112337	0.539693	0.267853
ENSCPOG00000011851	TSPAN12	tetraspanin 12 [Source:HGNC Symbol;Acc:21641]	23554	34	19	31	41	26	36	16	19	17	36	12	-0.473525	1.73805	0.112317	0.539693	0.267853
ENSCPOG00000024294	NA			537	286	311	308	177	342	259	290	803	364	716	0.526227	5.54131	0.112265	0.539693	0.267853
ENSCPOG00000024475	MFSD3	major facilitator superfamily domain containing 3 [Source:HGNC Symbol;Acc:25157]	113655	269	78	85	81	96	176	98	135	91	58	46	-0.525658	3.71448	0.112314	0.539693	0.267853
ENSCPOG00000015536	AZIN1	antizyme inhibitor 1 [Source:HGNC Symbol;Acc:16432]		376	125	304	370	220	191	176	272	714	264	419	0.536878	5.19763	0.11263	0.540745	0.267007
ENSCPOG00000003385	CCNDBP1	cyclin D-type binding-protein 1 [Source:HGNC Symbol;Acc:1587]	23582	187	99	278	256	144	218	276	89	941	154	186	0.646043	4.93692	0.112828	0.540966	0.26683
ENSCPOG00000004298		Fibrillin 1 [Source:UniProtKB/TrEMBL;Acc:Q924N1]		31	16	6	9	7	13	30	36	12	4	19	0.612439	1.23887	0.114127	0.540966	0.26683
ENSCPOG00000005448	FBXW8	F-box and WD repeat domain containing 8 [Source:HGNC Symbol;Acc:13597]	26259	742	400	921	1212	716	973	624	448	1692	884	2757	0.762769	6.9852	0.113911	0.540966	0.26683
ENSCPOG00000006888	EIF1B	eukaryotic translation initiation factor 1B [Source:HGNC Symbol;Acc:30792]	10289	1209	858	910	876	576	1476	1263	1190	1843	1258	1517	0.561139	7.20526	0.114147	0.540966	0.26683
ENSCPOG00000007115	HMGCS1	3-hydroxy-3-methylglutaryl-CoA synthase 1 (soluble) [Source:HGNC Symbol;Acc:5007]	3157	81	7	23	15	14	41	11	23	95	42	36	0.623878	1.99023	0.113038	0.540966	0.26683
ENSCPOG00000007441	HSPH1	heat shock 105kDa/110kDa protein 1 [Source:HGNC Symbol;Acc:16969]	10808	56	28	34	37	22	41	36	46	79	14	102	0.720299	2.47985	0.113138	0.540966	0.26683
ENSCPOG00000009257	APOBEC3H	apolipoprotein B mRNA editing enzyme, catalytic polypeptide-like 3H [Source:HGNC Symbol;Acc:24100]	164668	48	20	4	19	5	12	33	50	36	22	10	0.645311	1.62198	0.113996	0.540966	0.26683
ENSCPOG00000009319	FAF2	Fas associated factor family member 2 [Source:HGNC Symbol;Acc:24666]	23197	425	155	143	108	72	373	204	217	507	204	271	0.542941	4.76644	0.113064	0.540966	0.26683
ENSCPOG00000009938	CDK13	cyclin-dependent kinase 13 [Source:HGNC Symbol;Acc:1733]	8621	103	57	59	73	44	79	50	69	252	63	102	0.596741	3.35154	0.113954	0.540966	0.26683
ENSCPOG00000010273	RELB	v-rel reticuloendotheliosis viral oncogene homolog B [Source:HGNC Symbol;Acc:9956]	5971	356	85	184	142	158	224	105	278	291	119	374	0.377619	4.60728	0.113998	0.540966	0.26683
ENSCPOG00000010851	CASK	calcium/calmodulin-dependent serine protein kinase (MAGUK family) [Source:HGNC Symbol;Acc:1497]	8573	125	61	63	102	76	99	47	69	345	71	147	0.586462	3.67169	0.113684	0.540966	0.26683
ENSCPOG00000013151	HDDC2	HD domain containing 2 [Source:HGNC Symbol;Acc:21078]	51020	81	44	47	39	34	61	27	51	49	39	19	-0.418904	2.46839	0.112881	0.540966	0.26683
ENSCPOG00000016614	NA	7SK RNA [Source:RFAM;Acc:RF00100]		85	38	33	56	39	38	10	52	246	53	67	0.805007	2.94199	0.113422	0.540966	0.26683
ENSCPOG00000019784	SIRT5	sirtuin 5 [Source:HGNC Symbol;Acc:14933]	23408	1627	541	801	923	767	990	696	861	946	757	90	-0.463695	6.63673	0.11414	0.540966	0.26683
ENSCPOG00000019934	NA			58	28	42	49	21	54	16	42	101	72	68	0.616865	2.62508	0.114029	0.540966	0.26683
ENSCPOG00000020116	NAE1	NEDD8 activating enzyme E1 subunit 1 [Source:HGNC Symbol;Acc:621]	8883	150	56	102	93	68	127	74	123	156	5	25	-0.619203	3.36557	0.114166	0.540966	0.26683
ENSCPOG00000020637	NA			24	8	13	25	9	39	7	10	18	9	7	-0.696729	0.847696	0.113023	0.540966	0.26683
ENSCPOG00000020802	AHNAK	AHNAK nucleoprotein [Source:HGNC Symbol;Acc:347]	79026	2647	1180	1361	1711	1205	1481	1072	1765	2401	1734	4980	0.599827	7.78429	0.114035	0.540966	0.26683
ENSCPOG00000023465	NA			81	37	96	95	39	42	27	47	302	97	92	0.676852	3.19989	0.113951	0.540966	0.26683
ENSCPOG00000024171	NA	U6 spliceosomal RNA [Source:RFAM;Acc:RF00026]		56	22	27	27	19	31	21	34	21	16	8	-0.588777	1.67009	0.114076	0.540966	0.26683
ENSCPOG00000005934	TMED4	transmembrane emp24 protein transport domain containing 4 [Source:HGNC Symbol;Acc:22301]	222068	1739	1115	434	651	1310	1072	643	2226	776	420	102	-0.680604	6.86938	0.114244	0.540983	0.266816
ENSCPOG00000011282	GGACT	AIG2-like domain 1 [Source:HGNC Symbol;Acc:25100]	87769	39	15	21	41	24	27	4	38	28	20	0	-0.604638	1.57092	0.114364	0.5412	0.266642
ENSCPOG00000007447	PRDX3	peroxiredoxin 3 [Source:HGNC Symbol;Acc:9354]	10935	3620	1677	1496	2083	1376	1587	1064	2269	1394	1733	629	-0.463761	7.70089	0.114564	0.541439	0.26645
ENSCPOG00000023752	NA			33	22	17	31	22	53	18	44	130	8	18	0.715259	2.14815	0.114515	0.541439	0.26645
ENSCPOG00000000134	TFAM	transcription factor A, mitochondrial [Source:HGNC Symbol;Acc:11741]	7019	311	121	173	215	129	175	143	223	835	120	162	0.536219	4.72871	0.11552	0.541862	0.266112
ENSCPOG00000001333	IL4R	interleukin 4 receptor [Source:HGNC Symbol;Acc:6015]	3566	451	247	307	165	246	305	224	387	301	230	744	0.498905	5.30215	0.115847	0.541862	0.266112
ENSCPOG00000002847	STAM2	signal transducing adaptor molecule (SH3 domain and ITAM motif) 2 [Source:HGNC Symbol;Acc:11358]	10254	66	22	29	27	21	47	17	25	75	39	107	0.630437	2.35116	0.115522	0.541862	0.266112
ENSCPOG00000004036	RGS14	regulator of G-protein signaling 14 [Source:HGNC Symbol;Acc:9996]	10636	63	38	13	23	14	62	15	38	36	15	2	-0.751102	1.80798	0.114786	0.541862	0.266112
ENSCPOG00000005618	MRO	maestro [Source:HGNC Symbol;Acc:24121]	83876	52	38	24	28	25	42	27	46	98	43	36	0.585713	2.37493	0.115685	0.541862	0.266112
ENSCPOG00000007325	NDUFB9	NADH dehydrogenase (ubiquinone) 1 beta subcomplex, 9, 22kDa [Source:HGNC Symbol;Acc:7704]	4715	296	194	133	315	251	365	138	203	1168	246	187	0.631414	5.21444	0.115478	0.541862	0.266112
ENSCPOG00000008487	TMEM11	transmembrane protein 11 [Source:HGNC Symbol;Acc:16823]	8834	323	208	176	234	86	235	149	238	429	234	431	0.407851	4.75499	0.115768	0.541862	0.266112
ENSCPOG00000009819	ADAMTS16	ADAM metallopeptidase with thrombospondin type 1 motif, 16 [Source:HGNC Symbol;Acc:17108]	170690	96	42	37	54	61	19	26	47	68	25	11	-0.512642	2.46643	0.114818	0.541862	0.266112
ENSCPOG00000013411	C8orf4	chromosome 8 open reading frame 4 [Source:HGNC Symbol;Acc:1357]	56892	95	40	88	89	97	68	53	62	309	108	74	0.648279	3.5457	0.11565	0.541862	0.266112
ENSCPOG00000015140	AKIRIN2	akirin 2 [Source:HGNC Symbol;Acc:21407]	55122	27	20	22	23	17	25	11	30	89	28	28	0.654596	1.8025	0.115611	0.541862	0.266112
ENSCPOG00000015144	MTSS1	metastasis suppressor 1 [Source:HGNC Symbol;Acc:20443]	9788	338	154	150	276	216	273	113	182	897	218	180	0.647738	5.0879	0.115105	0.541862	0.266112
ENSCPOG00000016399	NA	Small nucleolar RNA SNORD14 [Source:RFAM;Acc:RF00016]		66	24	20	40	23	71	58	33	41	34	83	0.520523	2.53249	0.115601	0.541862	0.266112
ENSCPOG00000019575	NA	Y RNA [Source:RFAM;Acc:RF00019]		263	95	109	120	44	131	111	168	126	105	321	0.537622	4.09376	0.115005	0.541862	0.266112
ENSCPOG00000023947	NA			91	23	40	75	52	65	26	60	159	66	64	0.54559	3.00315	0.115155	0.541862	0.266112
ENSCPOG00000025655	ZMYND19	zinc finger, MYND-type containing 19 [Source:HGNC Symbol;Acc:21146]	116225	89	50	53	61	36	97	46	55	112	80	109	0.517149	3.13256	0.11583	0.541862	0.266112
ENSCPOG00000025919	NA	U6 spliceosomal RNA [Source:RFAM;Acc:RF00026]		1	1	7	10	10	13	5	4	7	2	5	-0.69416	-0.200499	0.115199	0.541862	0.266112
ENSCPOG00000011243	B3GNTL1	UDP-GlcNAc:betaGal beta-1,3-N-acetylglucosaminyltransferase-like 1 [Source:HGNC Symbol;Acc:21727]	146712	1831	864	100	171	47	885	319	793	179	112	39	-1.01726	5.68712	0.116063	0.542524	0.265581
ENSCPOG00000011101	HERC3	HECT and RLD domain containing E3 ubiquitin protein ligase 3 [Source:HGNC Symbol;Acc:4876]	8916	183	54	52	88	41	93	69	52	305	73	122	0.507702	3.47832	0.116475	0.543068	0.265146
ENSCPOG00000012814	TRAF3IP2	TRAF3 interacting protein 2 [Source:HGNC Symbol;Acc:1343]	10758	328	114	165	167	135	129	141	178	292	130	380	0.472473	4.55331	0.116766	0.543068	0.265146
ENSCPOG00000013752	TMEM47	transmembrane protein 47 [Source:HGNC Symbol;Acc:18515]	83604	246	52	106	148	104	121	45	60	130	84	102	-0.462177	3.69126	0.116361	0.543068	0.265146
ENSCPOG00000014357	NCOA7	nuclear receptor coactivator 7 [Source:HGNC Symbol;Acc:21081]	135112	1580	768	1031	1315	976	941	800	1080	3172	1258	1211	0.522162	7.21308	0.116628	0.543068	0.265146
ENSCPOG00000014798	UBE2K	ubiquitin-conjugating enzyme E2K [Source:HGNC Symbol;Acc:4914]	3093	459	139	172	178	201	207	194	212	538	178	331	0.421956	4.91886	0.116724	0.543068	0.265146
ENSCPOG00000017416	COX2	cytochrome c oxidase subunit II [Source:RefSeq peptide;Acc:NP_008754]		670117	368790	386912	595768	366886	545777	446632	549466	2639212	462744	512802	0.600648	16.2347	0.116777	0.543068	0.265146
ENSCPOG00000026645	LMO2	LIM domain only 2 (rhombotin-like 1) [Source:HGNC Symbol;Acc:6642]	4005	246	220	81	202	125	196	96	195	150	96	141	-0.443543	4.20333	0.116261	0.543068	0.265146
ENSCPOG00000026877	ZDHHC5	zinc finger, DHHC-type containing 5 [Source:HGNC Symbol;Acc:18472]	25921	47	37	30	51	42	52	26	53	100	66	87	0.643029	2.71572	0.116508	0.543068	0.265146
ENSCPOG00000021916	OR10K2	olfactory receptor, family 10, subfamily K, member 2 [Source:HGNC Symbol;Acc:14826]	391107	18	31	2	2	2	19	33	88	12	2	6	1.26168	1.51522	0.11696	0.543569	0.264745
ENSCPOG00000004200	AFAP1L2	actin filament associated protein 1-like 2 [Source:HGNC Symbol;Acc:25901]	84632	131	52	45	31	34	64	33	94	186	56	41	0.541754	3.02796	0.118228	0.548893	0.260512
ENSCPOG00000011695	KAT6A	K(lysine) acetyltransferase 6A [Source:HGNC Symbol;Acc:13013]	7994	15	3	10	20	9	9	10	12	38	15	14	0.663855	0.847157	0.118257	0.548893	0.260512
ENSCPOG00000020371	GFOD2	glucose-fructose oxidoreductase domain containing 2 [Source:HGNC Symbol;Acc:28159]	81577	448	128	287	357	190	386	159	299	594	368	478	0.557425	5.39329	0.11839	0.548924	0.260488
ENSCPOG00000021569	PELI2	pellino E3 ubiquitin protein ligase family member 2 [Source:HGNC Symbol;Acc:8828]	57161	2	4	17	13	7	5	0	4	16	1	0	-0.69416	-0.181423	0.118415	0.548924	0.260488
ENSCPOG00000006176	SMS	spermine synthase [Source:HGNC Symbol;Acc:11123]	6611	119	74	60	89	2	101	47	105	179	61	162	0.498081	3.26822	0.118524	0.549082	0.260363
ENSCPOG00000010866	MCCC1	methylcrotonoyl-CoA carboxylase 1 (alpha) [Source:HGNC Symbol;Acc:6936]	56922	540	342	81	142	116	292	227	313	153	51	24	-0.741559	4.55192	0.118653	0.549327	0.260169
ENSCPOG00000000106	NA			136	52	6	12	6	102	40	36	20	14	21	-1.00409	2.1903	0.119013	0.549537	0.260003
ENSCPOG00000000944	NA			147	76	28	68	58	100	62	90	28	22	22	-0.680778	3.0356	0.118897	0.549537	0.260003
ENSCPOG00000008914	INHBE	inhibin, beta E [Source:HGNC Symbol;Acc:24029]	83729	120	277	1	3	1	68	64	62	7	0	2	-1.27917	2.8542	0.118995	0.549537	0.260003
ENSCPOG00000014391	SLITRK4	SLIT and NTRK-like family, member 4 [Source:HGNC Symbol;Acc:23502]	139065	63	32	22	58	35	36	35	27	23	14	14	-0.755767	2.06395	0.118978	0.549537	0.260003
ENSCPOG00000024584	NDUFB4	NADH dehydrogenase (ubiquinone) 1 beta subcomplex, 4, 15kDa [Source:HGNC Symbol;Acc:7699]	4710	6357	2560	112	582	217	4211	2357	3866	10893	246	218	0.847652	8.33594	0.119125	0.549537	0.260003
ENSCPOG00000024631	REV3L	REV3-like, polymerase (DNA directed), zeta, catalytic subunit [Source:HGNC Symbol;Acc:9968]	5980	104	36	51	61	49	66	22	30	266	55	51	0.610677	3.09014	0.119152	0.549537	0.260003
ENSCPOG00000023225	ING3	inhibitor of growth family, member 3 [Source:HGNC Symbol;Acc:14587]	54556	73	31	5	26	16	36	26	22	7	8	17	-0.820614	1.49813	0.119316	0.549943	0.259682
ENSCPOG00000011008	PNPT1	polyribonucleotide nucleotidyltransferase 1 [Source:HGNC Symbol;Acc:23166]	87178	549	237	305	373	188	268	322	434	983	249	473	0.487344	5.49853	0.119421	0.55008	0.259574
ENSCPOG00000009958	QRICH1	glutamine-rich 1 [Source:HGNC Symbol;Acc:24713]	54870	76	45	72	109	68	81	33	53	295	69	91	0.662241	3.42676	0.119513	0.550155	0.259515
ENSCPOG00000004650	NA			3061	971	1367	1502	1232	1713	1219	1884	1204	1358	161	-0.493597	7.41701	0.120014	0.550717	0.259072
ENSCPOG00000006062	LOXL1	lysyl oxidase-like 1 [Source:HGNC Symbol;Acc:6665]	4016	111	47	45	53	39	52	27	69	61	64	207	0.572272	3.08851	0.119803	0.550717	0.259072
ENSCPOG00000011848	CASKIN1	CASK interacting protein 1 [Source:HGNC Symbol;Acc:20879]	57524	25	6	27	34	26	26	17	30	57	33	40	0.717483	1.93852	0.119961	0.550717	0.259072
ENSCPOG00000012754	BACE1	Beta-secretase 1 [Source:UniProtKB/Swiss-Prot;Acc:Q1KLR6]	23621	153	69	37	42	53	106	61	62	72	24	11	-0.62666	2.90072	0.119957	0.550717	0.259072
ENSCPOG00000015697	EEF2	eukaryotic translation elongation factor 2 [Source:HGNC Symbol;Acc:3214]	1938	76	94	62	113	84	131	86	210	239	69	141	0.54405	3.89185	0.119833	0.550717	0.259072
ENSCPOG00000013572	MECOM	MDS1 and EVI1 complex locus [Source:HGNC Symbol;Acc:3498]	2122	87	24	42	68	25	41	22	32	35	38	42	-0.440267	2.34178	0.120113	0.55082	0.258991
ENSCPOG00000004956	KCNJ2	Inward rectifier potassium channel 2 [Source:UniProtKB/Swiss-Prot;Acc:P52185]	3759	971	361	292	564	167	334	452	319	433	189	210	-0.52165	5.45374	0.120477	0.551228	0.258669
ENSCPOG00000007969	TIMM22	translocase of inner mitochondrial membrane 22 homolog (yeast) [Source:HGNC Symbol;Acc:17317]	29928	105	53	84	85	31	73	38	81	47	53	53	-0.395001	2.96742	0.120533	0.551228	0.258669
ENSCPOG00000010219	SLC16A7	solute carrier family 16, member 7 (monocarboxylic acid transporter 2) [Source:HGNC Symbol;Acc:10928]	9194	5	3	19	11	7	2	3	7	6	5	3	-0.667506	-0.130035	0.120471	0.551228	0.258669
ENSCPOG00000014648	PAFAH1B1	platelet-activating factor acetylhydrolase 1b, regulatory subunit 1 (45kDa) [Source:HGNC Symbol;Acc:8574]	5048	68	28	29	41	43	37	46	33	99	31	111	0.538168	2.60854	0.120524	0.551228	0.258669
ENSCPOG00000014973	ATF7IP	activating transcription factor 7 interacting protein [Source:HGNC Symbol;Acc:20092]	55729	269	143	110	187	94	189	132	129	594	140	192	0.613347	4.5822	0.120581	0.551228	0.258669
ENSCPOG00000006521	CRYZ	Quinone oxidoreductase [Source:UniProtKB/Swiss-Prot;Acc:P11415]		4452	1682	2741	4210	2413	2086	1848	2444	3506	1770	165	-0.552788	8.23932	0.12081	0.551926	0.258119
ENSCPOG00000005835	ILF2	interleukin enhancer binding factor 2, 45kDa [Source:HGNC Symbol;Acc:6037]	3608	1038	445	400	513	584	649	369	612	2234	434	287	0.605277	6.36217	0.12104	0.552141	0.25795
ENSCPOG00000014165	MIER1	mesoderm induction early response 1 homolog (Xenopus laevis) [Source:HGNC Symbol;Acc:29657]	57708	9	1	5	9	10	5	5	9	30	11	10	0.827757	0.248743	0.12108	0.552141	0.25795
ENSCPOG00000015419	AKIRIN1	akirin 1 [Source:HGNC Symbol;Acc:25744]	79647	388	139	122	259	92	177	109	221	1049	42	56	0.749818	4.86615	0.121085	0.552141	0.25795
ENSCPOG00000024955	PTPMT1	protein tyrosine phosphatase, mitochondrial 1 [Source:HGNC Symbol;Acc:26965]	114971	518	116	215	147	166	310	174	196	466	237	448	0.42656	4.96747	0.121292	0.552737	0.257481
ENSCPOG00000027390	BIRC5	baculoviral IAP repeat-containing protein 5 [Source:RefSeq peptide;Acc:NP_001186646]	332	233	101	89	81	56	141	87	125	150	86	285	0.478057	3.94974	0.121518	0.553423	0.256943
ENSCPOG00000002973	MLL2	myeloid/lymphoid or mixed-lineage leukemia 2 [Source:HGNC Symbol;Acc:7133]	8085	152	72	77	103	70	135	105	110	244	161	197	0.426477	3.90481	0.121624	0.553555	0.256839
ENSCPOG00000023815	ARCN1	archain 1 [Source:HGNC Symbol;Acc:649]	372	92	48	50	63	94	64	33	50	228	89	196	0.715772	3.42058	0.121738	0.553727	0.256704
ENSCPOG00000022871	GSTA4	glutathione S-transferase alpha 4 [Source:HGNC Symbol;Acc:4629]	2941	208	71	101	154	95	193	81	156	133	120	64	-0.467704	3.91198	0.121821	0.55376	0.256678
ENSCPOG00000002282	KDM8	lysine (K)-specific demethylase 8 [Source:HGNC Symbol;Acc:25840]	79831	90	57	15	40	40	99	39	71	183	58	49	0.56589	2.98702	0.122104	0.5541	0.256412
ENSCPOG00000008139	NA			157	151	85	141	76	60	83	145	94	59	32	-0.53798	3.67151	0.121988	0.5541	0.256412
ENSCPOG00000025888	KCTD14	potassium channel tetramerisation domain containing 14 [Source:HGNC Symbol;Acc:23295]	65987	23	12	44	24	15	17	16	29	36	35	76	0.792668	1.88969	0.122125	0.5541	0.256412
ENSCPOG00000010038	RPL3	ribosomal protein L3 [Source:HGNC Symbol;Acc:10332]	6122	51	12	17	21	27	43	25	31	50	65	74	0.520657	2.09664	0.12236	0.554586	0.256031
ENSCPOG00000010321	SFXN1	sideroflexin 1 [Source:HGNC Symbol;Acc:16085]	94081	394	300	770	1042	548	674	555	455	2204	541	825	0.679408	6.45729	0.122461	0.554586	0.256031
ENSCPOG00000020984	NA	Small nucleolar RNA SNORA2/SNORA34 family [Source:RFAM;Acc:RF00410]		189	130	96	97	75	112	128	73	537	126	80	0.58742	4.16285	0.12241	0.554586	0.256031
ENSCPOG00000005935	ABCB11	bile salt export pump [Source:RefSeq peptide;Acc:NP_001166562]	8647	26	5	30	11	8	5	6	9	7	17	2	-0.761409	0.555231	0.123062	0.556094	0.254852
ENSCPOG00000012676	GRHPR	glyoxylate reductase/hydroxypyruvate reductase [Source:HGNC Symbol;Acc:4570]	9380	169	48	102	63	100	93	50	88	163	57	5	-0.526727	3.29524	0.123081	0.556094	0.254852
ENSCPOG00000019448	KBTBD4	kelch repeat and BTB (POZ) domain containing 4 [Source:HGNC Symbol;Acc:23761]	55709	369	134	143	235	181	327	145	200	519	238	430	0.426815	4.95454	0.1231	0.556094	0.254852
ENSCPOG00000027416	TAGLN2	transgelin 2 [Source:HGNC Symbol;Acc:11554]	8407	79	28	13	24	9	18	51	56	28	21	62	0.458867	2.02606	0.122932	0.556094	0.254852
ENSCPOG00000002407	MCM3AP	minichromosome maintenance complex component 3 associated protein [Source:HGNC Symbol;Acc:6946]	8888	739	319	351	456	233	469	372	377	809	388	557	0.377346	5.73596	0.123476	0.557446	0.253798
ENSCPOG00000025403	TMPPE	transmembrane protein with metallophosphoesterase domain [Source:HGNC Symbol;Acc:33865]	643853	79	69	23	51	41	99	58	64	45	21	11	-0.54967	2.6089	0.123725	0.558221	0.253194
ENSCPOG00000001066	AUH	AU RNA binding protein/enoyl-CoA hydratase [Source:HGNC Symbol;Acc:890]	549	609	307	270	352	283	378	302	288	257	205	119	-0.559849	5.22353	0.123855	0.558464	0.253005
ENSCPOG00000001421	RSRC2	arginine/serine-rich coiled-coil 2 [Source:HGNC Symbol;Acc:30559]	65117	570	216	284	344	239	433	338	328	1247	384	600	0.450999	5.66971	0.124033	0.558916	0.252653
ENSCPOG00000008187	PDIA3	protein disulfide isomerase family A, member 3 [Source:HGNC Symbol;Acc:4606]	2923	950	384	874	1121	781	993	549	784	3153	1625	1428	0.545378	6.98677	0.124376	0.559767	0.251992
ENSCPOG00000022693	GADD45B	growth arrest and DNA-damage-inducible, beta [Source:HGNC Symbol;Acc:4096]	4616	40	32	33	9	19	63	17	92	145	72	15	0.671536	2.46426	0.124351	0.559767	0.251992
ENSCPOG00000013734	TMC5	transmembrane channel-like 5 [Source:HGNC Symbol;Acc:22999]	79838	1506	650	581	920	755	903	824	857	2593	825	865	0.432656	6.96123	0.124754	0.560775	0.251212
ENSCPOG00000014424	ABI1	abl-interactor 1 [Source:HGNC Symbol;Acc:11320]	10006	406	222	178	383	269	357	237	288	566	361	554	0.447091	5.38003	0.124706	0.560775	0.251212
ENSCPOG00000000094	NA			4	5	16	12	24	3	0	4	20	6	1	-0.543999	0.178834	0.125018	0.560923	0.251096
ENSCPOG00000001192	CSRP1	cysteine and glycine-rich protein 1 [Source:HGNC Symbol;Acc:2469]	1465	4992	2314	2560	1848	2316	2349	2146	3910	4881	1843	6131	0.554746	8.59175	0.125428	0.560923	0.251096
ENSCPOG00000002086	CCT4	chaperonin containing TCP1, subunit 4 (delta) [Source:HGNC Symbol;Acc:1617]	10575	1179	624	740	527	385	692	462	830	1384	765	969	0.485411	6.53215	0.12551	0.560923	0.251096
ENSCPOG00000002255	NNT	nicotinamide nucleotide transhydrogenase [Source:HGNC Symbol;Acc:7863]	23530	453	245	336	527	394	201	214	283	478	238	105	-0.395925	5.32607	0.125195	0.560923	0.251096
ENSCPOG00000005840	HS3ST4	heparan sulfate (glucosamine) 3-O-sulfotransferase 4 [Source:HGNC Symbol;Acc:5200]	9951	40	25	32	31	18	14	17	10	32	31	2	-0.558545	1.46204	0.125596	0.560923	0.251096
ENSCPOG00000008027	TFEB	transcription factor EB [Source:HGNC Symbol;Acc:11753]	7942	10	10	1	5	9	3	8	24	17	5	5	0.963153	0.434549	0.125118	0.560923	0.251096
ENSCPOG00000010639	ARHGAP6	Rho GTPase activating protein 6 [Source:HGNC Symbol;Acc:676]	395	98	43	58	94	45	87	48	55	94	49	54	-0.451314	3.00176	0.125437	0.560923	0.251096
ENSCPOG00000011930	C12orf73	chromosome 12 open reading frame 73 [Source:HGNC Symbol;Acc:34450]	728568	127	36	92	92	75	104	61	84	165	113	171	0.453699	3.61379	0.12538	0.560923	0.251096
ENSCPOG00000011977	TXLNA	taxilin alpha [Source:HGNC Symbol;Acc:30685]	200081	7	1	5	9	10	3	1	1	32	11	12	0.881734	0.166632	0.125636	0.560923	0.251096
ENSCPOG00000012184	MTF2	metal response element binding transcription factor 2 [Source:HGNC Symbol;Acc:29535]	22823	201	71	43	106	79	133	79	114	253	113	193	0.528556	3.87	0.125598	0.560923	0.251096
ENSCPOG00000026219	PDSS1	prenyl (decaprenyl) diphosphate synthase, subunit 1 [Source:HGNC Symbol;Acc:17759]	23590	485	235	268	338	217	244	269	333	537	372	471	0.446724	5.36831	0.125314	0.560923	0.251096
ENSCPOG00000012503	NA			1863	721	919	729	533	807	809	1088	1322	1144	1436	0.383607	6.8445	0.126045	0.562403	0.249953
ENSCPOG00000000202	DYNC2LI1	dynein, cytoplasmic 2, light intermediate chain 1 [Source:HGNC Symbol;Acc:24595]	51626	172	59	82	137	74	110	31	115	136	107	8	-0.510512	3.42992	0.127231	0.562692	0.249729
ENSCPOG00000001032	TRIM3	tripartite motif containing 3 [Source:HGNC Symbol;Acc:10064]	10612	158	74	52	72	57	122	65	115	191	90	76	0.506094	3.65403	0.126428	0.562692	0.249729
ENSCPOG00000003390	EPB42	erythrocyte membrane protein band 4.2 [Source:HGNC Symbol;Acc:3381]	2038	182	87	250	260	113	218	253	97	812	120	133	0.631559	4.81491	0.127906	0.562692	0.249729
ENSCPOG00000004547	LIAS	lipoic acid synthetase [Source:HGNC Symbol;Acc:16429]	11019	733	238	253	552	273	500	441	297	1060	300	345	0.493995	5.79616	0.126561	0.562692	0.249729
ENSCPOG00000005079	PRPF38A	PRP38 pre-mRNA processing factor 38 (yeast) domain containing A [Source:HGNC Symbol;Acc:25930]	84950	34	20	21	29	17	37	16	40	91	32	46	0.51484	2.0518	0.12737	0.562692	0.249729
ENSCPOG00000005255	SH2D4A	SH2 domain containing 4A [Source:HGNC Symbol;Acc:26102]	63898	44	26	36	29	25	27	17	35	40	31	125	0.669787	2.19666	0.127622	0.562692	0.249729
ENSCPOG00000007880	SLC22A8	solute carrier family 22 (organic anion transporter), member 8 [Source:HGNC Symbol;Acc:10972]	9376	18497	8860	6312	7626	4236	5196	8060	7895	5145	2351	670	-0.704712	9.69204	0.127969	0.562692	0.249729
ENSCPOG00000008468	EYA4	eyes absent homolog 4 (Drosophila) [Source:HGNC Symbol;Acc:3522]	2070	57	65	4	7	1	59	23	37	6	2	4	-0.980258	1.54733	0.127711	0.562692	0.249729
ENSCPOG00000009052	AMMECR1L	AMME chromosomal region gene 1-like [Source:HGNC Symbol;Acc:28658]	83607	8	0	17	23	4	9	2	2	41	20	32	0.924017	0.920728	0.127558	0.562692	0.249729
ENSCPOG00000010161	KIFAP3	kinesin-associated protein 3 [Source:HGNC Symbol;Acc:17060]	22920	240	123	86	214	161	266	106	188	682	114	170	0.530271	4.64173	0.127022	0.562692	0.249729
ENSCPOG00000010807	ACPL2	acid phosphatase-like 2 [Source:HGNC Symbol;Acc:26303]	92370	662	224	431	446	426	299	138	335	422	307	325	-0.30471	5.49175	0.127791	0.562692	0.249729
ENSCPOG00000013764	SLC31A1	solute carrier family 31 (copper transporters), member 1 [Source:HGNC Symbol;Acc:11016]	1317	54	19	25	50	33	35	17	16	71	21	16	-0.435228	1.93788	0.127607	0.562692	0.249729
ENSCPOG00000014388	COL12A1	collagen, type XII, alpha 1 [Source:HGNC Symbol;Acc:2188]	1303	32	20	29	66	45	61	18	17	42	30	65	-0.406952	2.22384	0.126345	0.562692	0.249729
ENSCPOG00000014985	ZNF385B	zinc finger protein 385B [Source:HGNC Symbol;Acc:26332]	151126	489	287	163	197	162	192	159	267	256	154	42	-0.511889	4.59747	0.127944	0.562692	0.249729
ENSCPOG00000015192	FAM222B	family with sequence similarity 222, member B [Source:HGNC Symbol;Acc:25563]	55731	175	109	75	77	61	102	79	95	54	34	42	-0.547585	3.30063	0.127391	0.562692	0.249729
ENSCPOG00000019385	E2F6	E2F transcription factor 6 [Source:HGNC Symbol;Acc:3120]	1876	353	134	55	102	87	139	192	265	150	161	203	0.436151	4.30126	0.127095	0.562692	0.249729
ENSCPOG00000019858	NOXO1	NADPH oxidase organizer 1 [Source:HGNC Symbol;Acc:19404]		369	186	115	201	192	326	227	182	465	177	542	0.438887	5.04521	0.126895	0.562692	0.249729
ENSCPOG00000020415	SGK2	serum/glucocorticoid regulated kinase 2 [Source:HGNC Symbol;Acc:13900]	10110	502	304	94	147	119	202	128	274	239	136	34	-0.496934	4.44087	0.127561	0.562692	0.249729
ENSCPOG00000020752	NA			287	134	98	132	118	246	88	175	219	101	91	-0.363638	4.1585	0.127297	0.562692	0.249729
ENSCPOG00000023831	TAX1BP3	Tax1 (human T-cell leukemia virus type I) binding protein 3 [Source:HGNC Symbol;Acc:30684]	30851	1462	406	769	612	619	869	566	706	1401	982	1763	0.526066	6.75919	0.126993	0.562692	0.249729
ENSCPOG00000024293	MRPS6	mitochondrial ribosomal protein S6 [Source:HGNC Symbol;Acc:14051]	64968	168	45	52	56	36	73	57	93	201	87	58	0.452498	3.20899	0.127679	0.562692	0.249729
ENSCPOG00000024345	SAPCD1	suppressor APC domain containing 1 [Source:HGNC Symbol;Acc:13938]	401251	56	31	11	14	30	43	18	37	18	0	16	-0.705361	1.60248	0.126271	0.562692	0.249729
ENSCPOG00000025000	NA			117	32	35	18	23	36	26	21	27	27	13	-0.76707	1.98705	0.127238	0.562692	0.249729
ENSCPOG00000027426	NA			79	18	20	22	28	10	11	20	17	22	16	-0.554224	1.49629	0.126528	0.562692	0.249729
ENSCPOG00000027299	PIH1D2	PIH1 domain containing 2 [Source:HGNC Symbol;Acc:25210]	120379	66	17	14	32	20	34	14	25	21	24	21	-0.52108	1.62363	0.128053	0.562722	0.249706
ENSCPOG00000002367	B3GNT2	UDP-GlcNAc:betaGal beta-1,3-N-acetylglucosaminyltransferase 2 [Source:HGNC Symbol;Acc:15629]	10678	142	83	62	84	49	75	71	87	202	65	149	0.556648	3.58168	0.128319	0.563208	0.249331
ENSCPOG00000009618	CASP8	caspase 8, apoptosis-related cysteine peptidase [Source:HGNC Symbol;Acc:1509]	841	99	61	33	49	54	75	55	58	44	26	15	-0.578399	2.75459	0.128311	0.563208	0.249331
ENSCPOG00000005293	AP1B1	adaptor-related protein complex 1, beta 1 subunit [Source:HGNC Symbol;Acc:554]	162	446	151	230	86	209	292	186	238	454	277	328	0.471538	4.95691	0.128469	0.563527	0.249085
ENSCPOG00000000746	DLG3	discs, large homolog 3 (Drosophila) [Source:HGNC Symbol;Acc:2902]	1741	10	10	26	24	19	10	3	7	17	20	11	-0.416752	0.945672	0.128636	0.563758	0.248907
ENSCPOG00000014966	UBL3	ubiquitin-like 3 [Source:HGNC Symbol;Acc:12504]	5412	31	25	30	46	56	23	32	29	127	29	75	0.726524	2.55658	0.128677	0.563758	0.248907
ENSCPOG00000000986	SSBP3	single stranded DNA binding protein 3 [Source:HGNC Symbol;Acc:15674]	23648	280	87	200	300	83	214	106	181	431	185	434	0.500748	4.7254	0.128763	0.563796	0.248878
ENSCPOG00000009725	NFKBIZ	nuclear factor of kappa light polypeptide gene enhancer in B-cells inhibitor, zeta [Source:HGNC Symbol;Acc:29805]	64332	53	6	21	30	13	32	21	33	47	36	38	0.457948	1.77286	0.12904	0.564665	0.248209
ENSCPOG00000008778	OGG1	8-oxoguanine DNA glycosylase [Source:HGNC Symbol;Acc:8125]	4968	83	99	41	50	21	101	27	78	51	11	1	-0.777862	2.62567	0.12925	0.565247	0.247762
ENSCPOG00000001189	TRPV5	transient receptor potential cation channel, subfamily V, member 5 [Source:HGNC Symbol;Acc:3145]	56302	504	10	129	100	85	195	462	26	471	161	267	0.431517	4.59293	0.129758	0.565833	0.247311
ENSCPOG00000002671	MARCH9	membrane-associated ring finger (C3HC4) 9 [Source:HGNC Symbol;Acc:25139]	92979	43	26	12	9	14	29	51	33	34	18	19	0.573886	1.75632	0.129709	0.565833	0.247311
ENSCPOG00000006936	TOR1AIP2	torsin A interacting protein 2 [Source:HGNC Symbol;Acc:24055]	163590	18	7	23	51	31	26	4	7	36	12	7	-0.542099	1.43579	0.129653	0.565833	0.247311
ENSCPOG00000024370	ACOX3	acyl-CoA oxidase 3, pristanoyl [Source:HGNC Symbol;Acc:121]	8310	97	24	18	30	14	40	24	26	131	90	4	0.639405	2.37657	0.129661	0.565833	0.247311
ENSCPOG00000026337	EFHD1	EF-hand domain family, member D1 [Source:HGNC Symbol;Acc:29556]	80303	27	25	26	9	17	60	6	34	20	28	3	-0.486461	1.57269	0.129774	0.565833	0.247311
ENSCPOG00000002318	ZNRD1	zinc ribbon domain containing 1 [Source:HGNC Symbol;Acc:13182]	30834	138	34	39	75	58	49	34	92	120	5	212	0.621191	3.20892	0.129893	0.566014	0.247173
ENSCPOG00000002796	NA			69	27	66	89	71	47	23	39	101	39	1	-0.532751	2.70667	0.130145	0.566025	0.247165
ENSCPOG00000008155	EIF2B2	eukaryotic translation initiation factor 2B, subunit 2 beta, 39kDa [Source:HGNC Symbol;Acc:3258]	8892	524	168	221	235	225	332	159	321	1107	162	90	0.595848	5.25197	0.130119	0.566025	0.247165
ENSCPOG00000014350	EIF1	eukaryotic translation initiation factor 1 [Source:HGNC Symbol;Acc:3249]	10209	1130	339	295	484	382	653	367	460	1089	625	1073	0.388462	6.19617	0.130263	0.566025	0.247165
ENSCPOG00000015214	STXBP6	syntaxin binding protein 6 (amisyn) [Source:HGNC Symbol;Acc:19666]		16	1	18	35	16	7	2	8	14	12	11	-0.571413	0.724364	0.129985	0.566025	0.247165
ENSCPOG00000020754	FAM176B	family with sequence similarity 176, member B [Source:HGNC Symbol;Acc:25558]	55194	195	57	29	52	73	140	62	81	44	33	33	-0.601203	3.06175	0.130285	0.566025	0.247165
ENSCPOG00000023981	NHEJ1	nonhomologous end-joining factor 1 [Source:HGNC Symbol;Acc:25737]	79840	42	33	19	10	25	38	16	22	35	15	3	-0.573627	1.60467	0.130401	0.566187	0.24704
ENSCPOG00000001329	SURF2	surfeit 2 [Source:HGNC Symbol;Acc:11475]	6835	161	39	42	80	81	93	58	90	330	11	22	0.726529	3.53174	0.130668	0.566737	0.246619
ENSCPOG00000002470	NPAS2	neuronal PAS domain protein 2 [Source:HGNC Symbol;Acc:7895]	4862	58	72	48	71	61	70	25	59	242	71	78	0.705079	3.25184	0.130683	0.566737	0.246619
ENSCPOG00000006450	NA			162	108	61	143	87	144	66	76	96	70	124	-0.39014	3.68314	0.130849	0.567118	0.246326
ENSCPOG00000025567	GMEB2	glucocorticoid modulatory element binding protein 2 [Source:HGNC Symbol;Acc:4371]	26205	51	13	19	20	8	37	26	28	59	28	31	0.449431	1.71298	0.131026	0.567547	0.245998
ENSCPOG00000012850	ANXA3	annexin A3 [Source:HGNC Symbol;Acc:541]	306	1371	664	533	752	650	1182	821	664	1799	618	1545	0.430797	6.84807	0.131308	0.56814	0.245545
ENSCPOG00000023067	GRB7	growth factor receptor-bound protein 7 [Source:HGNC Symbol;Acc:4567]	2886	82	23	28	32	32	95	17	43	28	40	23	-0.535493	2.25943	0.13132	0.56814	0.245545
ENSCPOG00000001482	GYG1	glycogenin 1 [Source:HGNC Symbol;Acc:4699]	2992	1502	473	748	1058	829	697	572	777	1472	958	1878	0.407586	6.79695	0.131452	0.568375	0.245365
ENSCPOG00000006798	NA			16	8	20	45	26	20	15	10	12	14	26	-0.47252	1.32312	0.131994	0.570039	0.244095
ENSCPOG00000013547	HGSNAT	heparan-alpha-glucosaminide N-acetyltransferase [Source:HGNC Symbol;Acc:26527]	138050	81	25	43	38	66	32	26	46	22	43	23	-0.571068	2.31811	0.131971	0.570039	0.244095
ENSCPOG00000011183	EIF4A2	eukaryotic translation initiation factor 4A2 [Source:HGNC Symbol;Acc:3284]	1974	7139	3052	3257	5294	2498	4328	2090	3791	5443	330	250	-0.700685	8.609	0.132172	0.57047	0.243768
ENSCPOG00000015007	MED21	mediator complex subunit 21 [Source:HGNC Symbol;Acc:11473]	9412	66	21	20	65	47	43	25	33	39	31	18	-0.49618	2.17549	0.132253	0.570478	0.243761
ENSCPOG00000000723	RPS8	ribosomal protein S8 [Source:HGNC Symbol;Acc:10441]	6202	22383	10049	23379	34141	12723	18974	10271	15415	39538	26281	41281	0.566172	11.3794	0.132938	0.57086	0.243471
ENSCPOG00000001979	HPGD	15-hydroxyprostaglandin dehydrogenase [NAD+] [Source:UniProtKB/Swiss-Prot;Acc:P70684]	3248	955	469	653	969	528	962	486	428	1072	466	89	-0.470827	6.31731	0.132622	0.57086	0.243471
ENSCPOG00000009301	CBR1	carbonyl reductase 1 [Source:HGNC Symbol;Acc:1548]	873	63	32	2	9	16	19	19	22	6	8	0	-0.974499	1.02515	0.13297	0.57086	0.243471
ENSCPOG00000011191	RFC4	replication factor C (activator 1) 4, 37kDa [Source:HGNC Symbol;Acc:9972]	5984	6768	2456	2546	5819	3593	5006	2342	3443	4978	306	345	-0.70225	8.6056	0.13258	0.57086	0.243471
ENSCPOG00000015437	RAB1A	RAB1A, member RAS oncogene family [Source:HGNC Symbol;Acc:9758]	5861	3353	1570	2032	2412	1486	2017	1021	2112	5650	2422	2269	0.454131	8.13682	0.132944	0.57086	0.243471
ENSCPOG00000016324	NA	Small nucleolar RNA SNORD38 [Source:RFAM;Acc:RF00212]		23652	8049	23071	24830	13726	19173	11359	19347	49431	21093	34736	0.566134	11.3793	0.132953	0.57086	0.243471
ENSCPOG00000023379	NA	Small nucleolar RNA SNORD46 [Source:RFAM;Acc:RF00218]		18748	8289	22356	28367	16172	16538	10451	10792	42178	29527	58929	0.566121	11.3793	0.132969	0.57086	0.243471
ENSCPOG00000029300	NA	Small nucleolar RNA SNORD38 [Source:RFAM;Acc:RF00212]		20718	8167	26030	31810	17588	16448	7847	15805	37203	25003	49536	0.566132	11.3793	0.132951	0.57086	0.243471
ENSCPOG00000013398	SMAD2	SMAD family member 2 [Source:HGNC Symbol;Acc:6768]	4087	85	43	50	61	71	32	41	42	121	83	184	0.574447	3.09673	0.133159	0.570996	0.243367
ENSCPOG00000023261	NA			783	398	311	462	343	493	280	641	1741	334	362	0.50004	6.03073	0.133144	0.570996	0.243367
ENSCPOG00000020499	NA			146	60	46	62	57	85	53	46	151	116	225	0.42959	3.42509	0.133332	0.5714	0.24306
ENSCPOG00000010840	DLG1	discs, large homolog 1 (Drosophila) [Source:HGNC Symbol;Acc:2900]	1739	345	113	184	234	122	139	152	237	337	284	210	0.498779	4.74551	0.133537	0.571606	0.242903
ENSCPOG00000014440	BUD13	BUD13 homolog (S. cerevisiae) [Source:HGNC Symbol;Acc:28199]	84811	88	40	28	25	29	27	43	67	76	36	32	0.463691	2.43989	0.133528	0.571606	0.242903
ENSCPOG00000000605	TTF2	transcription termination factor, RNA polymerase II [Source:HGNC Symbol;Acc:12398]	8458	69	15	31	29	19	52	43	31	61	38	33	0.431855	2.22214	0.133629	0.571625	0.242889
ENSCPOG00000015966	NA			375	74	105	100	76	260	199	378	257	144	98	0.514453	4.40711	0.133699	0.571625	0.242889
ENSCPOG00000007469	PHF12	PHD finger protein 12 [Source:HGNC Symbol;Acc:20816]	57649	160	67	62	118	86	155	120	115	373	120	147	0.431477	3.98248	0.133787	0.571664	0.242859
ENSCPOG00000024597	PINK1	PTEN induced putative kinase 1 [Source:HGNC Symbol;Acc:14581]	65018	1435	568	713	792	720	973	883	1023	171	664	647	-0.485634	6.54127	0.133879	0.571722	0.242815
ENSCPOG00000011419	NA			2689	1094	1152	1659	1219	1989	1048	1519	1216	842	325	-0.504765	7.40602	0.134083	0.572256	0.24241
ENSCPOG00000013892	NTN4	netrin 4 [Source:HGNC Symbol;Acc:13658]	59277	60	35	47	108	54	49	15	30	71	31	43	-0.386112	2.57493	0.134207	0.572449	0.242263
ENSCPOG00000017420	COX3	cytochrome c oxidase subunit III [Source:RefSeq peptide;Acc:NP_008757]		788491	518644	378568	644529	402935	553182	514156	520507	2014751	348634	442594	0.5794	16.2837	0.134365	0.572787	0.242007
ENSCPOG00000019525	NA			96	51	27	35	26	45	54	60	129	50	31	0.484443	2.62688	0.134453	0.572825	0.241978
ENSCPOG00000021331	KIAA1522	KIAA1522 [Source:HGNC Symbol;Acc:29301]	57648	41	13	5	14	9	14	10	13	37	21	19	0.59462	1.1774	0.134566	0.57297	0.241868
ENSCPOG00000002216	NDUFA4	NADH dehydrogenase (ubiquinone) 1 alpha subcomplex, 4, 9kDa [Source:HGNC Symbol;Acc:7687]	4697	418	177	363	555	393	401	210	253	1531	356	357	0.582982	5.69185	0.135277	0.573736	0.241288
ENSCPOG00000004779	NA			100	30	52	74	72	77	36	46	193	93	120	0.525157	3.26981	0.135188	0.573736	0.241288
ENSCPOG00000005998	TBL3	transducin (beta)-like 3 [Source:HGNC Symbol;Acc:11587]	10607	197	127	86	113	74	159	89	106	289	148	300	0.435135	4.0552	0.135354	0.573736	0.241288
ENSCPOG00000008638	ERRFI1	ERBB receptor feedback inhibitor 1 [Source:HGNC Symbol;Acc:18185]	54206	1857	1110	1092	2024	998	1196	1225	1277	3549	1663	2482	0.557708	7.6816	0.135036	0.573736	0.241288
ENSCPOG00000013363	NA			2896	1499	1125	1296	1078	1480	1478	1615	1042	810	385	-0.56132	7.35232	0.134842	0.573736	0.241288
ENSCPOG00000014499	FITM2	fat storage-inducing transmembrane protein 2 [Source:HGNC Symbol;Acc:16135]	128486	50	12	45	22	27	17	14	14	39	19	16	-0.485807	1.64621	0.135378	0.573736	0.241288
ENSCPOG00000024358	RIF1	RAP1 interacting factor homolog (yeast) [Source:HGNC Symbol;Acc:23207]	55183	30	12	21	32	9	13	9	17	59	22	46	0.68554	1.60247	0.135291	0.573736	0.241288
ENSCPOG00000027056	MORN3	MORN repeat containing 3 [Source:HGNC Symbol;Acc:29807]	283385	357	179	93	107	111	217	177	256	69	70	4	-0.742965	4.15429	0.135351	0.573736	0.241288
ENSCPOG00000005585	FAM98C	family with sequence similarity 98, member C [Source:HGNC Symbol;Acc:27119]	147965	1058	505	364	806	478	691	353	597	1979	604	664	0.553487	6.50986	0.135621	0.574431	0.240762
ENSCPOG00000007053	WDR35	WD repeat domain 35 [Source:HGNC Symbol;Acc:29250]	57539	36	24	12	24	26	25	19	15	20	13	13	-0.476839	1.39796	0.136024	0.575132	0.240232
ENSCPOG00000014471	NA			184	46	91	152	85	147	84	72	149	115	90	-0.429327	3.68944	0.135957	0.575132	0.240232
ENSCPOG00000015087	MEIS2	Meis homeobox 2 [Source:HGNC Symbol;Acc:7001]	4212	31	10	14	42	19	15	12	10	29	17	4	-0.525486	1.27974	0.135952	0.575132	0.240232
ENSCPOG00000007978	CAPG	capping protein (actin filament), gelsolin-like [Source:HGNC Symbol;Acc:1474]	822	92	70	48	21	14	76	52	85	38	46	136	0.603728	2.89658	0.13612	0.575206	0.240177
ENSCPOG00000002786	DDOST	dolichyl-diphosphooligosaccharide--protein glycosyltransferase [Source:HGNC Symbol;Acc:2728]	1650	1756	750	595	556	793	1007	678	782	150	702	882	-0.481645	6.53669	0.136903	0.575357	0.240062
ENSCPOG00000004090	BCL6	B-cell CLL/lymphoma 6 [Source:HGNC Symbol;Acc:1001]	604	24	18	18	16	9	25	11	8	18	6	16	-0.555268	0.975711	0.136829	0.575357	0.240062
ENSCPOG00000004747	NA			574	339	180	289	253	576	278	366	141	203	163	-0.557485	5.27347	0.136948	0.575357	0.240062
ENSCPOG00000005068	AP3M1	adaptor-related protein complex 3, mu 1 subunit [Source:HGNC Symbol;Acc:569]	26985	33	10	27	19	20	25	15	11	97	16	31	0.680928	1.78516	0.136344	0.575357	0.240062
ENSCPOG00000005399	IGF1R	insulin-like growth factor 1 receptor [Source:HGNC Symbol;Acc:5465]	3480	70	19	42	53	51	26	10	23	21	42	64	-0.396157	2.21363	0.136945	0.575357	0.240062
ENSCPOG00000005963	TOMM22	translocase of outer mitochondrial membrane 22 homolog (yeast) [Source:HGNC Symbol;Acc:18002]	56993	320	191	175	213	106	217	251	314	380	218	213	0.441366	4.84804	0.136646	0.575357	0.240062
ENSCPOG00000008649	KLF16	Kruppel-like factor 16 [Source:HGNC Symbol;Acc:16857]	83855	31	21	20	16	17	64	10	14	31	18	20	-0.517824	1.53252	0.136689	0.575357	0.240062
ENSCPOG00000013156	PCGF5	polycomb group ring finger 5 [Source:HGNC Symbol;Acc:28264]	84333	327	195	181	228	149	181	147	172	439	192	376	0.499531	4.79025	0.136607	0.575357	0.240062
ENSCPOG00000014539	MYL12B	myosin, light chain 12B, regulatory [Source:HGNC Symbol;Acc:29827]	103910	312	135	116	67	145	184	145	220	225	200	277	0.485175	4.48502	0.136803	0.575357	0.240062
ENSCPOG00000015543	FKRP	fukutin related protein [Source:HGNC Symbol;Acc:17997]	79147	202	64	69	117	57	116	108	142	183	107	95	0.408512	3.8227	0.136612	0.575357	0.240062
ENSCPOG00000000488	TDRD7	tudor domain containing 7 [Source:HGNC Symbol;Acc:30831]	23424	411	210	112	316	193	347	175	284	777	264	245	0.444078	5.15406	0.137632	0.575896	0.239656
ENSCPOG00000005462	PAPD4	PAP associated domain containing 4 [Source:HGNC Symbol;Acc:26776]	167153	83	25	25	25	12	49	34	44	68	37	57	0.408038	2.26803	0.137448	0.575896	0.239656
ENSCPOG00000006041	TTC38	tetratricopeptide repeat domain 38 [Source:HGNC Symbol;Acc:26082]	55020	172	114	79	58	51	109	102	68	76	47	5	-0.618627	3.30287	0.137557	0.575896	0.239656
ENSCPOG00000013282	CHAD	chondroadherin [Source:HGNC Symbol;Acc:1909]	1101	17	2	17	27	30	22	7	12	17	19	2	-0.610331	0.91017	0.13723	0.575896	0.239656
ENSCPOG00000013633	PABPC1L	poly(A) binding protein, cytoplasmic 1-like [Source:HGNC Symbol;Acc:15797]	80336	63	54	28	30	26	36	41	36	20	8	10	-0.647973	2.13631	0.137352	0.575896	0.239656
ENSCPOG00000014979	FOXRED1	FAD-dependent oxidoreductase domain containing 1 [Source:HGNC Symbol;Acc:26927]	55572	1266	630	354	448	639	862	614	719	379	209	38	-0.699567	6.05658	0.137613	0.575896	0.239656
ENSCPOG00000028301	NA			50	9	11	8	9	12	7	30	41	19	21	0.457602	1.18146	0.137499	0.575896	0.239656
ENSCPOG00000024533	NA			544	398	274	444	214	358	290	415	640	339	627	0.492222	5.60685	0.137912	0.576738	0.239022
ENSCPOG00000002626	GLTPD2	glycolipid transfer protein domain containing 2 [Source:HGNC Symbol;Acc:33756]	388323	378	161	105	210	139	546	135	428	127	78	21	-0.768942	4.70108	0.138309	0.577532	0.238424
ENSCPOG00000003981	RPP38	ribonuclease P/MRP 38kDa subunit [Source:HGNC Symbol;Acc:30329]	10557	100	36	54	90	58	76	40	74	238	69	75	0.529581	3.28522	0.138303	0.577532	0.238424
ENSCPOG00000014143	ASRGL1	asparaginase like 1 [Source:HGNC Symbol;Acc:16448]	80150	50	24	12	19	17	58	18	15	36	14	12	-0.585347	1.59534	0.138341	0.577532	0.238424
ENSCPOG00000011818	STC1	stanniocalcin 1 [Source:HGNC Symbol;Acc:11373]	6781	227	43	67	174	97	120	44	60	84	127	58	-0.543222	3.4384	0.138436	0.5776	0.238373
ENSCPOG00000027348	RPL13	ribosomal protein L13 [Source:HGNC Symbol;Acc:10303]	6137	21493	9981	2503	1038	127	13450	7404	13946	42400	1118	10867	0.89001	10.307	0.138735	0.578512	0.237688
ENSCPOG00000003997	GLOD5	glyoxalase domain containing 5 [Source:HGNC Symbol;Acc:33358]	392465	451	213	201	378	305	287	139	213	296	316	138	-0.320761	5.05362	0.139024	0.579386	0.237032
ENSCPOG00000001666	DOK4	docking protein 4 [Source:HGNC Symbol;Acc:19868]		636	335	217	306	224	385	297	308	1241	254	357	0.515776	5.62362	0.139687	0.579488	0.236955
ENSCPOG00000001702	CUL2	cullin 2 [Source:HGNC Symbol;Acc:2552]	8453	42	13	38	36	26	29	23	23	70	45	57	0.578327	2.20039	0.139409	0.579488	0.236955
ENSCPOG00000004554	POLR2C	polymerase (RNA) II (DNA directed) polypeptide C, 33kDa [Source:HGNC Symbol;Acc:9189]	5432	731	274	213	213	242	528	310	256	1146	240	431	0.516057	5.62175	0.139565	0.579488	0.236955
ENSCPOG00000006727	VCAM1	vascular cell adhesion molecule 1 [Source:HGNC Symbol;Acc:12663]	7412	894	371	515	712	314	503	568	673	1216	587	431	0.474318	6.17752	0.139261	0.579488	0.236955
ENSCPOG00000009667	C12orf5	chromosome 12 open reading frame 5 [Source:HGNC Symbol;Acc:1185]	57103	67	10	22	22	11	43	24	26	36	25	58	0.420479	1.89874	0.139358	0.579488	0.236955
ENSCPOG00000011675	HM13	histocompatibility (minor) 13 [Source:HGNC Symbol;Acc:16435]	81502	76	26	19	54	60	67	27	41	115	52	108	0.497548	2.7678	0.139641	0.579488	0.236955
ENSCPOG00000014059	SMPDL3A	sphingomyelin phosphodiesterase, acid-like 3A [Source:HGNC Symbol;Acc:17389]	10924	85	47	42	57	43	57	44	54	61	17	21	-0.476075	2.64138	0.139679	0.579488	0.236955
ENSCPOG00000014814	DYNC1I2	dynein, cytoplasmic 1, intermediate chain 2 [Source:HGNC Symbol;Acc:2964]	1781	62	27	31	43	33	40	30	51	76	36	73	0.528128	2.48473	0.139463	0.579488	0.236955
ENSCPOG00000001991	ATP2A1	ATPase, Ca++ transporting, cardiac muscle, fast twitch 1 [Source:HGNC Symbol;Acc:811]	487	708	208	157	274	123	389	356	445	845	238	258	0.422999	5.44061	0.139939	0.579846	0.236687
ENSCPOG00000005217	SLC26A11	sodium-independent sulfate anion transporter [Source:RefSeq peptide;Acc:NP_001233593]	284129	370	203	179	388	163	446	264	196	902	142	230	0.473954	5.25499	0.140092	0.579846	0.236687
ENSCPOG00000006203	KIAA0664	KIAA0664 [Source:HGNC Symbol;Acc:29094]	23277	634	231	378	532	441	562	258	391	475	456	238	-0.319833	5.64522	0.139914	0.579846	0.236687
ENSCPOG00000020794	NA			45	21	51	65	48	43	24	25	58	23	2	-0.479001	2.24934	0.14008	0.579846	0.236687
ENSCPOG00000012282	NOL6	nucleolar protein family 6 (RNA-associated) [Source:HGNC Symbol;Acc:19910]	65083	45	29	30	25	23	30	21	26	57	50	62	0.719107	2.27647	0.140216	0.580026	0.236552
ENSCPOG00000006117	COASY	CoA synthase [Source:HGNC Symbol;Acc:29932]	80347	64	16	19	13	18	44	22	32	14	15	7	-0.586107	1.51313	0.14051	0.580912	0.23589
ENSCPOG00000021372	NA			638	297	112	356	215	533	286	311	1823	251	21	0.626474	5.66613	0.140784	0.581714	0.235291
ENSCPOG00000005888	ZNF532	zinc finger protein 532 [Source:HGNC Symbol;Acc:30940]	55205	29	13	16	28	17	28	14	50	30	23	41	0.563216	1.7229	0.141038	0.581911	0.235144
ENSCPOG00000006158	COL8A2	collagen, type VIII, alpha 2 [Source:HGNC Symbol;Acc:2216]	1296	127	30	23	22	9	26	18	57	13	16	3	-0.832237	1.67219	0.140916	0.581911	0.235144
ENSCPOG00000006883	DMXL1	Dmx-like 1 [Source:HGNC Symbol;Acc:2937]	1657	205	99	124	166	77	118	107	120	121	100	37	-0.448904	3.82409	0.141085	0.581911	0.235144
ENSCPOG00000007333	BLZF1	basic leucine zipper nuclear factor 1 [Source:HGNC Symbol;Acc:1065]	8548	413	193	188	271	175	337	253	295	516	338	720	0.441921	5.27635	0.141159	0.581911	0.235144
ENSCPOG00000012035	STOML2	stomatin (EPB72)-like 2 [Source:HGNC Symbol;Acc:14559]	30968	19	15	15	19	8	22	17	7	33	25	36	0.707938	1.44167	0.141356	0.581911	0.235144
ENSCPOG00000014666	MRPS22	mitochondrial ribosomal protein S22 [Source:HGNC Symbol;Acc:14508]	56945	355	96	22	42	95	214	104	115	54	29	16	-0.896501	3.5407	0.141293	0.581911	0.235144
ENSCPOG00000020911	GNG10	guanine nucleotide binding protein (G protein), gamma 10 [Source:HGNC Symbol;Acc:4402]	2790	291	116	98	162	102	202	121	265	343	167	387	0.472241	4.59321	0.141392	0.581911	0.235144
ENSCPOG00000004865	SEC61A1	Sec61 alpha 1 subunit (S. cerevisiae) [Source:HGNC Symbol;Acc:18276]	29927	1394	1123	841	406	558	923	1189	1592	1437	1079	1415	0.434139	7.10339	0.141635	0.582252	0.234889
ENSCPOG00000025299	NA			28	6	14	13	8	41	6	14	18	8	4	-0.671257	0.82138	0.141558	0.582252	0.234889
ENSCPOG00000010966	CALHM2	calcium homeostasis modulator 2 [Source:HGNC Symbol;Acc:23493]	51063	16	21	14	10	18	8	12	43	89	39	4	1.17878	1.58522	0.141932	0.582951	0.234368
ENSCPOG00000010988	ENY2	enhancer of yellow 2 homolog (Drosophila) [Source:HGNC Symbol;Acc:24449]	56943	145	48	52	78	52	64	54	80	117	71	129	0.432396	3.30908	0.141966	0.582951	0.234368
ENSCPOG00000011147	KLHL3	kelch-like 3 (Drosophila) [Source:HGNC Symbol;Acc:6354]	26249	19	9	3	25	16	18	13	10	12	6	2	-0.667361	0.678501	0.142059	0.583004	0.234328
ENSCPOG00000015359	PRNP	Major prion protein [Source:UniProtKB/TrEMBL;Acc:A2BDH1]	5621	299	84	123	260	147	304	90	136	397	278	307	0.467462	4.73366	0.142217	0.583218	0.234169
ENSCPOG00000020733	PLEKHD1	pleckstrin homology domain containing, family D (with coiled-coil domains) member 1 [Source:HGNC Symbol;Acc:20148]	400224	156	67	57	71	67	76	71	104	166	89	117	0.39137	3.50314	0.142272	0.583218	0.234169
ENSCPOG00000002674	AGA	aspartylglucosaminidase [Source:HGNC Symbol;Acc:318]	175	160	49	64	87	61	74	38	74	100	86	22	-0.416556	3.03684	0.142455	0.58331	0.2341
ENSCPOG00000020748	NA	U6 spliceosomal RNA [Source:RFAM;Acc:RF00026]		21	9	17	26	21	37	17	21	88	31	42	0.583247	1.77147	0.142442	0.58331	0.2341
ENSCPOG00000011272	SERP1	stress-associated endoplasmic reticulum protein 1 [Source:HGNC Symbol;Acc:10759]	27230	139	36	107	127	128	74	37	105	291	135	147	0.561878	3.79529	0.142759	0.583637	0.233858
ENSCPOG00000014237	DPM1	dolichyl-phosphate mannosyltransferase polypeptide 1, catalytic subunit [Source:HGNC Symbol;Acc:3005]	8813	252	104	65	100	64	82	127	129	225	67	214	0.443379	3.85683	0.142734	0.583637	0.233858
ENSCPOG00000017401	NA			205158	132876	78276	121414	114951	183703	187658	234273	202914	108117	225336	0.491938	14.297	0.142776	0.583637	0.233858
ENSCPOG00000006194	LOC100726066	ATP synthase lipid-binding protein, mitochondrial-like [Source:RefSeq peptide;Acc:NP_001238750]		14597	6194	1450	2256	1779	4807	8893	9934	10480	2422	3619	0.475139	9.48116	0.143223	0.584805	0.232989
ENSCPOG00000009766	PTX2	Serum amyloid P-component [Source:UniProtKB/Swiss-Prot;Acc:P49255]		695	146	202	581	263	635	381	333	1024	375	237	0.477162	5.72405	0.143218	0.584805	0.232989
ENSCPOG00000003012	MPPE1	metallophosphoesterase 1 [Source:HGNC Symbol;Acc:15988]	65258	179	142	56	125	113	325	67	118	154	103	88	-0.439437	3.97372	0.143353	0.58501	0.232837
ENSCPOG00000009773	PISD	phosphatidylserine decarboxylase [Source:HGNC Symbol;Acc:8999]	23761	16	5	17	30	12	12	9	7	49	34	20	0.665594	1.14429	0.143438	0.585029	0.232823
ENSCPOG00000011934	LUC7L2	LUC7-like 2 (S. cerevisiae) [Source:HGNC Symbol;Acc:21608]	51631	6	3	10	8	5	7	3	4	29	6	19	0.839813	0.281068	0.143812	0.586222	0.231938
ENSCPOG00000000535	CD164	CD164 molecule, sialomucin [Source:HGNC Symbol;Acc:1632]	8763	66	19	67	119	65	84	20	28	53	48	74	-0.394427	2.76925	0.143955	0.586477	0.231749
ENSCPOG00000022029	KIDINS220	kinase D-interacting substrate, 220kDa [Source:HGNC Symbol;Acc:29508]	57498	2215	1266	824	1524	938	1852	1467	2020	2252	1175	1934	0.399822	7.55627	0.14414	0.586901	0.231435
ENSCPOG00000008739	RFC3	replication factor C (activator 1) 3, 38kDa [Source:HGNC Symbol;Acc:9971]	5983	83	53	71	71	38	61	33	60	124	50	232	0.551982	3.10145	0.144306	0.587009	0.231355
ENSCPOG00000017499	NA			121	68	84	134	71	166	90	111	159	89	243	0.51201	3.91351	0.144328	0.587009	0.231355
ENSCPOG00000011998	RNF220	ring finger protein 220 [Source:HGNC Symbol;Acc:25552]	55182	271	141	130	257	70	186	114	176	364	177	216	0.418721	4.45322	0.144759	0.588433	0.230303
ENSCPOG00000007601	CLDN14	claudin 14 [Source:HGNC Symbol;Acc:2035]	23562	90	65	25	59	50	99	56	63	28	21	1	-0.718095	2.61509	0.145291	0.590263	0.228954
ENSCPOG00000000401	TPM2	tropomyosin 2 (beta) [Source:HGNC Symbol;Acc:12011]	7169	244	154	45	130	56	218	129	170	249	57	488	0.540378	4.29018	0.146064	0.591672	0.227919
ENSCPOG00000001104	ZNF48	zinc finger protein 48 [Source:HGNC Symbol;Acc:13114]	197407	41	14	14	17	13	30	5	25	28	14	5	-0.515784	1.1474	0.145927	0.591672	0.227919
ENSCPOG00000001636	FBP1	fructose-1,6-bisphosphatase 1 [Source:HGNC Symbol;Acc:3606]	2203	6225	4140	2587	3373	2779	3424	3840	4769	2507	1401	31	-0.677079	8.63417	0.146425	0.591672	0.227919
ENSCPOG00000004573	RSG1	REM2 and RAB-like small GTPase 1 [Source:HGNC Symbol;Acc:28127]	79363	76	37	17	39	30	52	27	50	25	18	20	-0.514036	2.14052	0.146311	0.591672	0.227919
ENSCPOG00000005765	NA			674	138	280	15	9	7	4	204	9	6	1	-1.89047	3.86237	0.146178	0.591672	0.227919
ENSCPOG00000009924	COG3	component of oligomeric golgi complex 3 [Source:HGNC Symbol;Acc:18619]	83548	143	43	59	79	52	96	61	103	148	67	99	0.455291	3.43036	0.146103	0.591672	0.227919
ENSCPOG00000012202	BCL9	B-cell CLL/lymphoma 9 [Source:HGNC Symbol;Acc:1008]	607	228	176	180	229	93	139	195	246	351	142	310	0.418449	4.67826	0.146265	0.591672	0.227919
ENSCPOG00000019011	NA	U6atac minor spliceosomal RNA [Source:RFAM;Acc:RF00619]		88	103	42	105	86	117	48	95	96	54	7	-0.471988	3.28596	0.145938	0.591672	0.227919
ENSCPOG00000022228	TINAGL1	tubulointerstitial nephritis antigen-like 1 [Source:HGNC Symbol;Acc:19168]	64129	8	9	7	12	17	19	7	4	6	6	15	-0.503875	0.286317	0.146131	0.591672	0.227919
ENSCPOG00000025134	NA			216	53	88	132	90	52	62	54	126	84	6	-0.685715	3.41261	0.146452	0.591672	0.227919
ENSCPOG00000001656	DUSP6	dual specificity phosphatase 6 [Source:HGNC Symbol;Acc:3072]	1848	95	34	92	89	83	111	79	60	310	95	215	0.579062	3.68291	0.146897	0.591967	0.227703
ENSCPOG00000005812	ENO1	alpha-enolase [Source:RefSeq peptide;Acc:NP_001166544]	2023	15329	6240	4787	7486	5819	13590	5961	10429	14533	8297	19492	0.466979	10.2243	0.147177	0.591967	0.227703
ENSCPOG00000006830	MYL9	myosin, light chain 9, regulatory [Source:HGNC Symbol;Acc:15754]	10398	68	47	30	51	55	44	51	78	31	28	193	0.595963	2.94736	0.146961	0.591967	0.227703
ENSCPOG00000010994	BIN3	bridging integrator 3 [Source:HGNC Symbol;Acc:1054]	55909	586	246	139	199	107	385	250	352	344	203	474	0.380212	5.09364	0.147094	0.591967	0.227703
ENSCPOG00000011525	AMPD2	adenosine monophosphate deaminase 2 [Source:HGNC Symbol;Acc:469]	271	342	179	195	247	89	260	179	211	369	206	574	0.39695	4.8057	0.14679	0.591967	0.227703
ENSCPOG00000013828	PPM1K	protein phosphatase, Mg2+/Mn2+ dependent, 1K [Source:HGNC Symbol;Acc:25415]	152926	9	7	8	16	17	4	5	7	5	6	8	-0.526233	0.168768	0.147102	0.591967	0.227703
ENSCPOG00000015320	NIT1	nitrilase 1 [Source:HGNC Symbol;Acc:7828]	4817	8404	4718	2893	5600	2840	4457	2269	4730	5539	3462	893	-0.529281	8.95521	0.147059	0.591967	0.227703
ENSCPOG00000015321	DEDD	death effector domain containing [Source:HGNC Symbol;Acc:2755]	9191	7856	4503	3110	4533	2996	4974	4225	5042	3802	2639	880	-0.529533	8.95536	0.147113	0.591967	0.227703
ENSCPOG00000008459	UGP2	UDP-glucose pyrophosphorylase 2 [Source:HGNC Symbol;Acc:12527]	7360	105	34	49	68	71	79	50	85	167	60	53	0.485529	3.15358	0.147535	0.592423	0.227368
ENSCPOG00000009221	SYPL1	synaptophysin-like 1 [Source:HGNC Symbol;Acc:11507]		4677	2421	2227	3532	2144	2081	1586	3151	330	2463	1946	-0.498918	8.23328	0.147488	0.592423	0.227368
ENSCPOG00000022380	NA	Small nucleolar RNA SNORA2/SNORA34 family [Source:RFAM;Acc:RF00410]		250	196	135	319	195	232	175	149	230	127	26	-0.440102	4.46744	0.14739	0.592423	0.227368
ENSCPOG00000001064	NA			67	23	33	27	26	67	49	75	58	56	23	0.473861	2.50215	0.147837	0.592528	0.227291
ENSCPOG00000007815	RBM12B	RNA binding motif protein 12B [Source:HGNC Symbol;Acc:32310]	389677	244	104	99	133	102	150	74	113	32	135	169	-0.424366	3.87387	0.148132	0.592528	0.227291
ENSCPOG00000009499	CCDC66	coiled-coil domain containing 66 [Source:HGNC Symbol;Acc:27709]	285331	225	124	82	153	125	215	195	225	249	94	197	0.395606	4.34678	0.147951	0.592528	0.227291
ENSCPOG00000013127	SMO	smoothened, frizzled family receptor [Source:HGNC Symbol;Acc:11119]	6608	315	117	150	203	148	153	137	240	290	35	35	-0.52653	4.26051	0.147922	0.592528	0.227291
ENSCPOG00000014777	SHPRH	SNF2 histone linker PHD RING helicase, E3 ubiquitin protein ligase [Source:HGNC Symbol;Acc:19336]	257218	362	171	124	222	96	223	221	224	627	137	134	0.489394	4.74102	0.148018	0.592528	0.227291
ENSCPOG00000025781	VPS18	vacuolar protein sorting 18 homolog (S. cerevisiae) [Source:HGNC Symbol;Acc:15972]	57617	676	262	192	281	299	525	362	443	589	307	378	0.33222	5.51631	0.14806	0.592528	0.227291
ENSCPOG00000026543	NA			840	411	448	588	293	506	303	604	748	478	1396	0.422984	6.12271	0.147886	0.592528	0.227291
ENSCPOG00000001518	PPARGC1A	peroxisome proliferator-activated receptor gamma, coactivator 1 alpha [Source:HGNC Symbol;Acc:9237]	10891	65	35	66	75	70	57	31	55	248	112	50	0.685934	3.24205	0.148353	0.592903	0.227016
ENSCPOG00000010985	KIAA1967	KIAA1967 [Source:HGNC Symbol;Acc:23360]	57805	566	258	146	223	110	276	157	385	384	296	436	0.375227	5.10357	0.148389	0.592903	0.227016
ENSCPOG00000004010	CLIC4	chloride intracellular channel 4 [Source:HGNC Symbol;Acc:13518]	25932	45	21	27	47	20	33	16	26	118	39	66	0.642565	2.26496	0.148553	0.593233	0.226775
ENSCPOG00000004319	XYLB	xylulokinase homolog (H. influenzae) [Source:HGNC Symbol;Acc:12839]	9942	302	162	150	204	161	215	177	205	215	126	15	-0.436539	4.47083	0.148643	0.593265	0.226751
ENSCPOG00000014147	MKI67	antigen identified by monoclonal antibody Ki-67 [Source:HGNC Symbol;Acc:7107]	4288	22	7	5	6	6	17	12	21	6	4	45	0.592409	0.730628	0.148764	0.593422	0.226636
ENSCPOG00000003552	HMGB2	high mobility group box 2 [Source:HGNC Symbol;Acc:5000]	3148	486	172	125	294	153	357	191	265	315	167	545	0.363183	5.04984	0.148948	0.593519	0.226565
ENSCPOG00000007157	NA			149	59	55	43	79	121	35	104	37	40	62	-0.453857	3.02356	0.149083	0.593519	0.226565
ENSCPOG00000008366	DOCK8	dedicator of cytokinesis 8 [Source:HGNC Symbol;Acc:19191]	81704	22	10	39	37	38	25	31	15	14	12	23	-0.449223	1.63424	0.149086	0.593519	0.226565
ENSCPOG00000012006	TMEM53	transmembrane protein 53 [Source:HGNC Symbol;Acc:26186]	79639	26	17	16	36	19	21	6	27	33	14	3	-0.502791	1.35614	0.149279	0.593519	0.226565
ENSCPOG00000014695	C1orf168	chromosome 1 open reading frame 168 [Source:HGNC Symbol;Acc:27295]	199920	77	33	30	66	16	49	45	33	41	19	4	-0.636351	2.27946	0.149279	0.593519	0.226565
ENSCPOG00000020422	TIMM9	translocase of inner mitochondrial membrane 9 homolog (yeast) [Source:HGNC Symbol;Acc:11819]	26520	345	204	194	274	205	259	200	349	615	328	436	0.449047	5.20481	0.149117	0.593519	0.226565
ENSCPOG00000004568	NA			1550	557	599	867	639	710	460	817	1735	1064	950	0.447471	6.7823	0.149419	0.593752	0.226395
ENSCPOG00000001374	FAM175A	family with sequence similarity 175, member A [Source:HGNC Symbol;Acc:25829]	84142	236	109	108	156	104	182	127	140	825	162	110	0.536255	4.51031	0.149621	0.59423	0.226045
ENSCPOG00000024091	ASS1	argininosuccinate synthase 1 [Source:HGNC Symbol;Acc:758]	445	44	20	11	13	13	42	20	26	38	28	41	0.490553	1.76842	0.149884	0.59495	0.225519
ENSCPOG00000002219	CYTIP	cytohesin 1 interacting protein [Source:HGNC Symbol;Acc:9506]	9595	159	62	118	87	42	116	68	106	240	82	115	0.455933	3.68729	0.1502	0.595847	0.224865
ENSCPOG00000015300	FLOT2	flotillin 2 [Source:HGNC Symbol;Acc:3758]	2319	1705	649	399	478	471	1053	828	1104	2655	467	486	0.375265	6.68931	0.150274	0.595847	0.224865
ENSCPOG00000001641	PRUNE	prune homolog (Drosophila) [Source:HGNC Symbol;Acc:13420]	58497	42	19	36	24	32	38	10	21	39	28	21	-0.40414	1.79824	0.151029	0.597943	0.22334
ENSCPOG00000003829	GOLM1	golgi membrane protein 1 [Source:HGNC Symbol;Acc:15451]	51280	3144	5295	33	43	31	3122	1703	1250	142	25	41	-1.37416	7.35544	0.151041	0.597943	0.22334
ENSCPOG00000023236	SH3GL1	SH3-domain GRB2-like 1 [Source:HGNC Symbol;Acc:10830]	6455	301	125	102	118	88	149	130	136	201	149	286	0.387598	4.28459	0.15105	0.597943	0.22334
ENSCPOG00000004410	NA			87	36	43	28	41	35	30	65	111	51	60	0.524628	2.58551	0.151468	0.598043	0.223268
ENSCPOG00000006218	NA			2879	1364	860	1342	722	1330	1461	1706	4253	826	758	0.47478	7.5998	0.15129	0.598043	0.223268
ENSCPOG00000015547	AGBL3	ATP/GTP binding protein-like 3 [Source:HGNC Symbol;Acc:27981]	340351	17	12	3	8	6	42	11	16	6	8	5	-0.825253	0.686256	0.151354	0.598043	0.223268
ENSCPOG00000022966	RFFL	ring finger and FYVE-like domain containing E3 ubiquitin protein ligase [Source:HGNC Symbol;Acc:24821]	117584	39	16	30	44	22	17	20	26	163	17	5	0.792382	2.2556	0.151487	0.598043	0.223268
ENSCPOG00000024393	TMEM200C	transmembrane protein 200C [Source:HGNC Symbol;Acc:37208]	645369	114	58	90	81	32	42	60	109	102	89	139	0.468772	3.21564	0.151222	0.598043	0.223268
ENSCPOG00000004799	RAB8B	RAB8B, member RAS oncogene family [Source:HGNC Symbol;Acc:30273]	51762	105	22	17	37	27	54	29	49	59	45	70	0.344009	2.47478	0.151857	0.598587	0.222873
ENSCPOG00000007022	IMPG1	interphotoreceptor matrix proteoglycan 1 [Source:HGNC Symbol;Acc:6055]	3617	202	89	69	119	77	152	109	84	82	107	61	-0.434316	3.67488	0.151954	0.598587	0.222873
ENSCPOG00000019452	NA			478	334	294	493	238	313	377	515	188	98	92	-0.632361	5.31607	0.151719	0.598587	0.222873
ENSCPOG00000019749	ADCY9	adenylate cyclase 9 [Source:HGNC Symbol;Acc:240]	115	12	6	14	24	20	9	5	8	19	5	11	-0.492778	0.708458	0.151907	0.598587	0.222873
ENSCPOG00000002406	SEC23B	Sec23 homolog B (S. cerevisiae) [Source:HGNC Symbol;Acc:10702]	10483	22	11	22	19	22	17	10	13	61	34	44	0.711873	1.61016	0.152506	0.600414	0.221549
ENSCPOG00000007004	R3HCC1L	R3H domain and coiled-coil containing 1-like [Source:HGNC Symbol;Acc:23512]	27291	307	173	112	156	123	223	270	183	256	97	475	0.420625	4.73593	0.152583	0.600414	0.221549
ENSCPOG00000003107	PSMA6	proteasome (prosome, macropain) subunit, alpha type, 6 [Source:HGNC Symbol;Acc:9535]	5687	1964	1076	986	1588	654	1440	903	1220	2220	1148	3175	0.498314	7.47616	0.152746	0.600519	0.221473
ENSCPOG00000011840	TRAF7	TNF receptor-associated factor 7, E3 ubiquitin protein ligase [Source:HGNC Symbol;Acc:20456]	84231	29	8	35	36	30	20	15	26	76	31	55	0.65124	2.03657	0.152775	0.600519	0.221473
ENSCPOG00000014738	HRSP12	heat-responsive protein 12 [Source:HGNC Symbol;Acc:16897]	10247	1446	770	775	763	850	781	581	979	1063	282	102	-0.523362	6.58119	0.152984	0.600715	0.221331
ENSCPOG00000021043	NA			57	35	44	65	45	77	63	39	187	48	65	0.582824	3.02884	0.152991	0.600715	0.221331
ENSCPOG00000003018	NA			35	44	20	58	22	67	10	29	75	22	31	-0.333964	2.15728	0.153128	0.600929	0.221177
ENSCPOG00000004273	UQCRC1	ubiquinol-cytochrome c reductase core protein I [Source:HGNC Symbol;Acc:12585]	7384	199	160	56	68	62	294	133	128	40	38	52	-0.698607	3.85774	0.153517	0.602132	0.220308
ENSCPOG00000006202	POR	NADPH--cytochrome P450 reductase [Source:UniProtKB/Swiss-Prot;Acc:P37039]	5447	2586	996	1324	1687	1250	1014	1251	1492	4823	1119	813	0.471986	7.60294	0.153902	0.602638	0.219943
ENSCPOG00000008219	GJA5	gap junction protein, alpha 5, 40kDa [Source:HGNC Symbol;Acc:4279]	2702	38	30	27	58	36	82	49	20	159	24	60	0.628205	2.62487	0.15388	0.602638	0.219943
ENSCPOG00000010998	SMEK2	SMEK homolog 2, suppressor of mek1 (Dictyostelium) [Source:HGNC Symbol;Acc:29267]	57223	2055	1018	628	1418	1148	1360	1182	1491	2503	1253	1551	0.374243	7.42309	0.154018	0.602638	0.219943
ENSCPOG00000026010	MOGS	mannosyl-oligosaccharide glucosidase [Source:HGNC Symbol;Acc:24862]	7841	210	88	67	67	58	115	57	95	101	40	65	-0.442095	3.35374	0.154092	0.602638	0.219943
ENSCPOG00000026682	F2	coagulation factor II (thrombin) [Source:HGNC Symbol;Acc:3535]	2147	1719	829	536	909	724	873	554	1073	961	404	363	-0.467725	6.6262	0.153976	0.602638	0.219943
ENSCPOG00000026754	NA			1972	739	1001	833	715	3847	1157	2527	7408	890	592	0.560768	7.69338	0.154144	0.602638	0.219943
ENSCPOG00000011286	PDE2A	phosphodiesterase 2A, cGMP-stimulated [Source:HGNC Symbol;Acc:8777]	5138	250	110	193	373	191	261	101	161	203	198	178	-0.313605	4.63772	0.154441	0.603151	0.219574
ENSCPOG00000020259	NA	Small nucleolar RNA SNORA2/SNORA34 family [Source:RFAM;Acc:RF00410]		32	10	14	26	30	26	23	24	10	1	0	-0.729379	1.16998	0.154415	0.603151	0.219574
ENSCPOG00000005501	HOXD4	homeobox D4 [Source:HGNC Symbol;Acc:5138]	3233	57	18	4	27	12	9	8	22	13	11	6	-0.653422	1.05423	0.154926	0.604513	0.218595
ENSCPOG00000005757	MEF2D	myocyte enhancer factor 2D [Source:HGNC Symbol;Acc:6997]	4209	102	36	38	33	24	62	40	65	148	27	40	0.501275	2.73883	0.154989	0.604513	0.218595
ENSCPOG00000013170	SOAT1	sterol O-acyltransferase 1 [Source:HGNC Symbol;Acc:11177]	6646	117	66	87	105	58	77	51	53	105	55	76	-0.366584	3.2531	0.15505	0.604513	0.218595
ENSCPOG00000013224	FECH	ferrochelatase [Source:HGNC Symbol;Acc:3647]	2235	125	74	60	72	76	65	64	68	305	67	52	0.600188	3.53694	0.155123	0.604513	0.218595
ENSCPOG00000002231	NA			27817	9776	8047	7775	5554	8164	8313	7511	9308	4414	109	-0.876934	10.052	0.155747	0.605647	0.21778
ENSCPOG00000009908	YIPF3	Yip1 domain family, member 3 [Source:HGNC Symbol;Acc:21023]	25844	1096	498	600	804	479	881	576	656	2936	442	439	0.479725	6.6856	0.155603	0.605647	0.21778
ENSCPOG00000013483	ITPKB	inositol-trisphosphate 3-kinase B [Source:HGNC Symbol;Acc:6179]	3707	19	12	22	30	53	38	4	15	55	16	17	-0.368089	1.66413	0.155506	0.605647	0.21778
ENSCPOG00000025848	C9orf85	chromosome 9 open reading frame 85 [Source:HGNC Symbol;Acc:28784]	138241	104	52	61	72	66	67	57	87	166	84	92	0.550121	3.37757	0.155677	0.605647	0.21778
ENSCPOG00000011331	COL6A3	collagen, type VI, alpha 3 [Source:HGNC Symbol;Acc:2213]	1293	341	85	115	263	129	197	76	203	381	217	316	0.483093	4.63664	0.155989	0.606261	0.21734
ENSCPOG00000020358	NA			686	297	186	367	206	423	333	295	1866	278	23	0.605713	5.74935	0.156127	0.606475	0.217187
ENSCPOG00000005756	VPS28	vacuolar protein sorting 28 homolog (S. cerevisiae) [Source:HGNC Symbol;Acc:18178]	51160	29	9	21	19	18	27	11	13	21	18	6	-0.475329	1.16756	0.156706	0.6071	0.216739
ENSCPOG00000011007	UBXN7	UBX domain protein 7 [Source:HGNC Symbol;Acc:29119]	26043	106	46	71	99	66	76	45	57	177	103	216	0.475036	3.46979	0.156549	0.6071	0.216739
ENSCPOG00000011352	PAF1	Paf1, RNA polymerase II associated factor, homolog (S. cerevisiae) [Source:HGNC Symbol;Acc:25459]	54623	443	250	147	22	94	200	262	339	479	172	310	0.532059	4.83544	0.156666	0.6071	0.216739
ENSCPOG00000014027	NA			131	60	105	116	42	90	75	75	225	131	124	0.489657	3.68164	0.156491	0.6071	0.216739
ENSCPOG00000024498	NA	Small nucleolar RNA SNORA24 [Source:RFAM;Acc:RF00399]		261	157	100	210	155	249	142	188	330	164	427	0.456569	4.69629	0.156526	0.6071	0.216739
ENSCPOG00000010441	ATP6V1B1	ATPase, H+ transporting, lysosomal 56/58kDa, V1 subunit B1 [Source:HGNC Symbol;Acc:853]	525	54	59	14	78	52	36	33	39	80	8	5	-0.523251	2.47091	0.15742	0.609542	0.214997
ENSCPOG00000005898	SSR3	signal sequence receptor, gamma (translocon-associated protein gamma) [Source:HGNC Symbol;Acc:11325]	6747	118	66	67	85	34	68	38	82	170	76	145	0.561678	3.39399	0.158054	0.6103	0.214457
ENSCPOG00000006769	MCOLN3	mucolipin 3 [Source:HGNC Symbol;Acc:13358]	55283	17	5	22	43	17	16	5	10	32	18	9	-0.50493	1.12101	0.158661	0.6103	0.214457
ENSCPOG00000008594	SLC28A1	solute carrier family 28 (sodium-coupled nucleoside transporter), member 1 [Source:HGNC Symbol;Acc:11001]	9154	42	39	16	33	22	28	32	35	33	11	0	-0.503328	1.70337	0.158125	0.6103	0.214457
ENSCPOG00000008785	CAMK1	calcium/calmodulin-dependent protein kinase I [Source:HGNC Symbol;Acc:1459]	8536	125	96	31	48	30	109	42	98	80	13	13	-0.61134	2.83288	0.157968	0.6103	0.214457
ENSCPOG00000010027	PRSS12	protease, serine, 12 (neurotrypsin, motopsin) [Source:HGNC Symbol;Acc:9477]	8492	337	188	129	194	86	214	163	219	281	142	436	0.453009	4.69566	0.158754	0.6103	0.214457
ENSCPOG00000011815	RRAS	related RAS viral (r-ras) oncogene homolog [Source:HGNC Symbol;Acc:10447]	6237	135	143	68	96	73	158	87	136	137	113	256	0.560916	3.93976	0.158792	0.6103	0.214457
ENSCPOG00000012535	CCDC137	coiled-coil domain containing 137 [Source:HGNC Symbol;Acc:33451]	339230	1281	590	381	564	426	662	683	1030	1475	487	646	0.364277	6.43911	0.158413	0.6103	0.214457
ENSCPOG00000013086	SLC25A42	solute carrier family 25, member 42 [Source:HGNC Symbol;Acc:28380]	284439	197	152	137	156	103	177	97	153	90	92	53	-0.490685	4.01109	0.158519	0.6103	0.214457
ENSCPOG00000015223	CCDC121	coiled-coil domain containing 121 [Source:HGNC Symbol;Acc:25833]	79635	50	27	28	28	42	44	11	28	50	34	26	-0.324784	2.08147	0.158675	0.6103	0.214457
ENSCPOG00000017301	NA	Small nucleolar RNA SNORA63 [Source:RFAM;Acc:RF00092]		135	82	172	19	100	151	81	153	427	142	131	0.589394	4.16616	0.158712	0.6103	0.214457
ENSCPOG00000020443	MRPS21	mitochondrial ribosomal protein S21 [Source:HGNC Symbol;Acc:14046]	54460	437	156	68	133	84	226	278	291	386	86	151	0.345116	4.49956	0.158208	0.6103	0.214457
ENSCPOG00000021021	BTBD6	BTB (POZ) domain containing 6 [Source:HGNC Symbol;Acc:19897]	90135	137	71	45	120	72	120	79	90	163	132	139	0.408751	3.66803	0.157919	0.6103	0.214457
ENSCPOG00000021191	TIMP4	TIMP metallopeptidase inhibitor 4 [Source:HGNC Symbol;Acc:11823]	7079	48	18	21	24	19	23	31	14	10	19	7	-0.5457	1.3888	0.158405	0.6103	0.214457
ENSCPOG00000023559	NA			70	32	61	87	47	134	34	43	53	47	66	-0.4794	2.90602	0.157702	0.6103	0.214457
ENSCPOG00000019578	NA	5S ribosomal RNA [Source:RFAM;Acc:RF00001]		74	86	3	2	3	144	43	49	4	1	1	-1.22528	2.33308	0.158963	0.610631	0.214221
ENSCPOG00000004263	WARS	Tryptophan-tRNA synthetase [Source:UniProtKB/TrEMBL;Acc:O70184]	7453	43	16	4	9	13	50	24	27	48	31	17	0.531901	1.60943	0.159154	0.611044	0.213927
ENSCPOG00000009403	DIMT1	DIM1 dimethyladenosine transferase 1 homolog (S. cerevisiae) [Source:HGNC Symbol;Acc:30217]	27292	556	133	219	355	180	329	283	267	431	427	627	0.39829	5.29978	0.159282	0.611213	0.213808
ENSCPOG00000000977	EPHB3	EPH receptor B3 [Source:HGNC Symbol;Acc:3394]	2049	131	61	33	47	33	75	56	75	88	66	126	0.421432	3.10871	0.159739	0.612276	0.213053
ENSCPOG00000001069	KCNK1	Potassium channel subfamily K member 1 [Source:UniProtKB/Swiss-Prot;Acc:Q8R454]	3775	292	100	192	154	82	216	137	131	239	154	374	0.407514	4.47953	0.160634	0.612276	0.213053
ENSCPOG00000004604	TUBA4A	tubulin, alpha 4a [Source:HGNC Symbol;Acc:12407]	7277	2261	971	758	653	513	1455	1026	1053	1382	966	1920	0.344017	7.10684	0.160757	0.612276	0.213053
ENSCPOG00000006228	GTF3C6	general transcription factor IIIC, polypeptide 6, alpha 35kDa [Source:HGNC Symbol;Acc:20872]	112495	45	19	21	33	21	30	16	32	104	37	60	0.520657	2.12016	0.160312	0.612276	0.213053
ENSCPOG00000007203	UCKL1	uridine-cytidine kinase 1-like 1 [Source:HGNC Symbol;Acc:15938]	54963	92	19	31	44	29	87	39	75	81	51	43	0.342512	2.70251	0.160655	0.612276	0.213053
ENSCPOG00000007879	NA			50	39	9	28	27	31	18	21	27	30	17	-0.405287	1.75863	0.160016	0.612276	0.213053
ENSCPOG00000007994	MME	membrane metallo-endopeptidase [Source:HGNC Symbol;Acc:7154]	4311	2866	1473	986	2188	833	1431	1106	1430	1885	950	219	-0.443005	7.4211	0.16098	0.612276	0.213053
ENSCPOG00000008118	C1R	complement component 1, r subcomponent [Source:HGNC Symbol;Acc:1246]	715	559	135	124	373	107	381	154	355	593	411	395	0.461916	5.17837	0.160836	0.612276	0.213053
ENSCPOG00000008956	NA			12	6	7	5	10	21	9	6	4	5	2	-0.717902	0.0298131	0.161015	0.612276	0.213053
ENSCPOG00000010256	ZMYM3	zinc finger, MYM-type 3 [Source:HGNC Symbol;Acc:13054]	9203	140	134	92	67	55	142	78	103	74	64	57	-0.482651	3.43024	0.159693	0.612276	0.213053
ENSCPOG00000014549	NA			83	51	62	45	55	52	35	41	99	35	11	-0.477239	2.61408	0.16106	0.612276	0.213053
ENSCPOG00000015164	ENPP4	ectonucleotide pyrophosphatase/phosphodiesterase 4 (putative) [Source:HGNC Symbol;Acc:3359]	22875	8	2	8	19	15	10	1	4	10	8	2	-0.566621	0.115895	0.160264	0.612276	0.213053
ENSCPOG00000015619	HNRPDL	heterogeneous nuclear ribonucleoprotein D-like [Source:HGNC Symbol;Acc:5037]	9987	261	88	125	148	98	196	126	143	277	116	269	0.442949	4.29847	0.16082	0.612276	0.213053
ENSCPOG00000019438	PFKL	phosphofructokinase, liver [Source:HGNC Symbol;Acc:8876]	5211	1999	1689	131	535	63	1457	561	1077	330	266	115	-0.939098	6.53061	0.161076	0.612276	0.213053
ENSCPOG00000020455	NFKBIE	nuclear factor of kappa light polypeptide gene enhancer in B-cells inhibitor, epsilon [Source:HGNC Symbol;Acc:7799]	4794	58	24	29	42	23	70	16	43	84	59	87	0.487077	2.54131	0.160334	0.612276	0.213053
ENSCPOG00000025259	RAD51D	RAD51 homolog D (S. cerevisiae) [Source:HGNC Symbol;Acc:9823]	5892	28	17	32	18	9	27	12	42	30	19	55	0.617836	1.74094	0.16039	0.612276	0.213053
ENSCPOG00000026308	NA			56	34	10	18	18	18	26	31	83	26	31	0.570425	2.02564	0.160311	0.612276	0.213053
ENSCPOG00000028141	NA			40	9	11	7	11	12	9	41	44	17	20	0.425707	1.23982	0.160696	0.612276	0.213053
ENSCPOG00000003477	DPH3	DPH3, KTI11 homolog (S. cerevisiae) [Source:HGNC Symbol;Acc:27717]	285381	68	38	44	76	52	71	38	34	189	100	89	0.487087	3.07654	0.161494	0.613077	0.212485
ENSCPOG00000007532	DDX18	DEAD (Asp-Glu-Ala-Asp) box polypeptide 18 [Source:HGNC Symbol;Acc:2741]	8886	79	41	64	59	28	57	43	66	172	37	45	0.513041	2.9393	0.16154	0.613077	0.212485
ENSCPOG00000028367	NA			92	75	0	0	0	88	148	224	0	0	0	0.914202	3.08672	0.161416	0.613077	0.212485
ENSCPOG00000009131	CCT3	chaperonin containing TCP1, subunit 3 (gamma) [Source:HGNC Symbol;Acc:1616]	7203	137	90	71	130	108	146	86	165	359	156	127	0.40692	4.06342	0.161656	0.613195	0.212401
ENSCPOG00000009345	IFIT1B	interferon-induced protein with tetratricopeptide repeats 1B [Source:HGNC Symbol;Acc:23442]	439996	66	31	16	59	26	52	31	47	25	19	10	-0.549635	2.07483	0.161744	0.613211	0.21239
ENSCPOG00000011620	TRAPPC11	trafficking protein particle complex 11 [Source:HGNC Symbol;Acc:25751]	60684	60	20	20	16	13	18	14	21	83	12	30	0.512688	1.7087	0.161852	0.6133	0.212327
ENSCPOG00000019881	ANKRD33B	ankyrin repeat domain 33B [Source:HGNC Symbol;Acc:35240]	651746	314	125	136	181	136	261	100	173	147	141	76	-0.410984	4.33332	0.162038	0.613682	0.212057
ENSCPOG00000026302	DUSP3	dual specificity phosphatase 3 [Source:HGNC Symbol;Acc:3069]	1845	178	59	53	103	75	157	69	130	102	45	31	-0.595652	3.47811	0.162127	0.613699	0.212044
ENSCPOG00000022482	TRIAP1	TP53 regulated inhibitor of apoptosis 1 [Source:HGNC Symbol;Acc:26937]	51499	53	52	89	111	32	45	43	68	75	31	30	-0.367115	2.82857	0.16226	0.613884	0.211914
ENSCPOG00000004383	RACGAP1	Rac GTPase activating protein 1 [Source:HGNC Symbol;Acc:9804]	29127	32	10	12	11	19	17	7	12	53	8	52	0.685792	1.29107	0.16251	0.61451	0.211471
ENSCPOG00000000676	LUM	lumican [Source:HGNC Symbol;Acc:6724]	4060	549	292	325	460	264	375	197	554	565	303	86	-0.463219	5.4236	0.163385	0.615797	0.210562
ENSCPOG00000000695	CFDP1	craniofacial development protein 1 [Source:HGNC Symbol;Acc:1873]	10428	179	109	104	147	106	185	124	74	338	152	294	0.518003	4.35638	0.163398	0.615797	0.210562
ENSCPOG00000000728	NA			901	318	299	1031	402	1060	360	477	792	361	264	-0.478146	6.04548	0.163152	0.615797	0.210562
ENSCPOG00000003668	NUP88	nucleoporin 88kDa [Source:HGNC Symbol;Acc:8067]	4927	55	29	23	47	24	51	30	47	104	32	28	0.497216	2.38842	0.163444	0.615797	0.210562
ENSCPOG00000006739	C1D	C1D nuclear receptor corepressor [Source:HGNC Symbol;Acc:29911]	10438	89	43	83	79	59	51	64	40	158	97	150	0.465071	3.28495	0.163168	0.615797	0.210562
ENSCPOG00000007588	HNRPLL	heterogeneous nuclear ribonucleoprotein L-like [Source:HGNC Symbol;Acc:25127]	92906	280	94	108	179	102	128	81	157	345	129	194	0.447927	4.31885	0.163186	0.615797	0.210562
ENSCPOG00000023596	NA	Y RNA [Source:RFAM;Acc:RF00019]		2124	4207	20	18	10	2578	1815	493	35	9	3	-1.55159	7.0353	0.163272	0.615797	0.210562
ENSCPOG00000000904	CLCN3	H(+)/Cl(-) exchange transporter 3 [Source:UniProtKB/Swiss-Prot;Acc:Q9R279]		52	17	47	72	52	32	22	33	98	71	98	0.62467	2.68656	0.165708	0.61599	0.210426
ENSCPOG00000001748	ANGPTL6	angiopoietin-like 6 [Source:HGNC Symbol;Acc:23140]	83854	202	91	17	48	47	98	161	168	113	61	128	0.398453	3.56462	0.165545	0.61599	0.210426
ENSCPOG00000002984	PPP2R2C	protein phosphatase 2, regulatory subunit B, gamma [Source:HGNC Symbol;Acc:9306]	5522	168	94	53	124	69	183	92	129	100	57	29	-0.531416	3.60271	0.16503	0.61599	0.210426
ENSCPOG00000003141	ACBD6	acyl-CoA binding domain containing 6 [Source:HGNC Symbol;Acc:23339]	84320	140	35	73	101	65	107	33	92	100	128	197	0.428518	3.50946	0.16497	0.61599	0.210426
ENSCPOG00000004186		Glutathione S-transferase A [Source:UniProtKB/Swiss-Prot;Acc:P81706]		290	138	91	91	104	108	118	167	109	162	359	0.500607	4.27422	0.164722	0.61599	0.210426
ENSCPOG00000004600	STK16	serine/threonine kinase 16 [Source:HGNC Symbol;Acc:11394]	8576	2496	700	595	508	740	1774	1036	923	1314	1003	2315	0.340798	7.10327	0.163679	0.61599	0.210426
ENSCPOG00000005084	SCAF11	SR-related CTD-associated factor 11 [Source:HGNC Symbol;Acc:10784]	9169	795	289	372	638	307	608	323	444	948	471	772	0.386138	6.03949	0.164928	0.61599	0.210426
ENSCPOG00000005893	USP3	ubiquitin specific peptidase 3 [Source:HGNC Symbol;Acc:12626]	9960	411	253	107	168	77	326	224	348	328	206	323	0.35279	4.91397	0.164211	0.61599	0.210426
ENSCPOG00000005932	SAMD4B	sterile alpha motif domain containing 4B [Source:HGNC Symbol;Acc:25492]	55095	557	222	106	16	98	219	187	265	358	268	390	0.542003	4.80383	0.164489	0.61599	0.210426
ENSCPOG00000005954	PPP1R15B	protein phosphatase 1, regulatory subunit 15B [Source:HGNC Symbol;Acc:14951]	84919	326	102	214	247	108	122	195	244	467	169	282	0.43275	4.68019	0.16408	0.61599	0.210426
ENSCPOG00000007925	KPNA1	karyopherin alpha 1 (importin alpha 5) [Source:HGNC Symbol;Acc:6394]	3836	170	58	92	38	62	77	51	78	221	124	90	0.470806	3.50324	0.165477	0.61599	0.210426
ENSCPOG00000008891	OXSR1	oxidative-stress responsive 1 [Source:HGNC Symbol;Acc:8508]	9943	6	7	22	24	23	8	4	7	15	14	11	-0.395782	0.659867	0.165954	0.61599	0.210426
ENSCPOG00000010432	DNAH14	dynein, axonemal, heavy chain 14 [Source:HGNC Symbol;Acc:2945]	127602	27	146	22	27	18	94	42	56	58	12	20	-0.456727	2.68428	0.165827	0.61599	0.210426
ENSCPOG00000010630	RSL1D1	ribosomal L1 domain containing 1 [Source:HGNC Symbol;Acc:24534]	26156	51	23	24	61	29	20	26	23	67	32	94	0.562252	2.21522	0.165659	0.61599	0.210426
ENSCPOG00000013640	TMEM161A	transmembrane protein 161A [Source:HGNC Symbol;Acc:26020]	54929	194	149	127	145	95	172	93	149	79	91	53	-0.492483	3.94758	0.164929	0.61599	0.210426
ENSCPOG00000014109	GCHFR	GTP cyclohydrolase I feedback regulator [Source:HGNC Symbol;Acc:4194]	2644	537	253	89	139	78	194	205	188	115	61	17	-0.749153	4.36584	0.163651	0.61599	0.210426
ENSCPOG00000014110	DNAJC17	DnaJ (Hsp40) homolog, subfamily C, member 17 [Source:HGNC Symbol;Acc:25556]	55192	580	206	91	151	91	202	225	195	87	70	16	-0.750691	4.35502	0.164863	0.61599	0.210426
ENSCPOG00000014456	COX6C	cytochrome c oxidase subunit VIc [Source:HGNC Symbol;Acc:2285]	1345	2932	1124	2032	2876	2103	3082	1002	1352	2661	1469	1345	-0.344664	7.88807	0.164704	0.61599	0.210426
ENSCPOG00000015135	NR1D1	nuclear receptor subfamily 1, group D, member 1 [Source:HGNC Symbol;Acc:7962]	9572	36	12	6	8	15	26	14	19	10	4	3	-0.696566	0.786045	0.165181	0.61599	0.210426
ENSCPOG00000015209	PSMB4	proteasome (prosome, macropain) subunit, beta type, 4 [Source:HGNC Symbol;Acc:9541]	5692	74	19	25	48	43	45	47	22	66	35	76	0.446179	2.46435	0.165341	0.61599	0.210426
ENSCPOG00000015442	CREM	cAMP responsive element modulator [Source:HGNC Symbol;Acc:2352]	1390	479	57	183	181	97	148	150	167	387	278	152	0.304971	4.48937	0.164182	0.61599	0.210426
ENSCPOG00000017437	NA			155	219	3	6	4	37	130	35	9	6	2	-1.15222	2.92418	0.165393	0.61599	0.210426
ENSCPOG00000018867	NA			165	230	3	6	4	38	120	25	11	5	2	-1.15222	2.92418	0.165393	0.61599	0.210426
ENSCPOG00000021235	ARL6IP6	ADP-ribosylation-like factor 6 interacting protein 6 [Source:HGNC Symbol;Acc:24048]	151188	35	18	20	40	39	14	6	26	99	27	45	0.681425	2.00407	0.165061	0.61599	0.210426
ENSCPOG00000021826	NA			54	18	39	25	13	41	16	20	41	27	147	0.670291	2.2406	0.165937	0.61599	0.210426
ENSCPOG00000022328	NA	Y RNA [Source:RFAM;Acc:RF00019]		2072	1752	1094	1773	866	2294	657	1407	1439	1975	734	-0.386063	7.46357	0.165866	0.61599	0.210426
ENSCPOG00000022365	WDR83OS	WD repeat domain 83 opposite strand [Source:HGNC Symbol;Acc:30203]	51398	3354	1514	1107	1671	1029	2412	1226	2360	4108	1635	2276	0.55969	8.03107	0.1639	0.61599	0.210426
ENSCPOG00000025723	SSFA2	sperm specific antigen 2 [Source:HGNC Symbol;Acc:11319]	6744	19	6	11	19	14	10	9	11	39	26	19	0.557131	1.03306	0.165302	0.61599	0.210426
ENSCPOG00000028685	NA			53	17	21	31	30	32	13	28	27	14	11	-0.421817	1.63972	0.165939	0.61599	0.210426
ENSCPOG00000006832	MBD2	methyl-CpG binding domain protein 2 [Source:HGNC Symbol;Acc:6917]	8932	20	9	16	28	18	15	13	11	46	34	41	0.552541	1.44	0.166126	0.616311	0.2102
ENSCPOG00000003391	CLPX	ClpX caseinolytic peptidase X homolog (E. coli) [Source:HGNC Symbol;Acc:2088]	10845	5451	3211	3389	4965	3023	4346	1500	2700	7050	943	650	-0.49738	8.67306	0.166319	0.616398	0.210139
ENSCPOG00000010045	PLEKHG1	pleckstrin homology domain containing, family G (with RhoGef domain) member 1 [Source:HGNC Symbol;Acc:20884]	57480	83	55	37	59	51	67	28	58	50	23	42	-0.413856	2.63707	0.166249	0.616398	0.210139
ENSCPOG00000009098	ELAC2	elaC homolog 2 (E. coli) [Source:HGNC Symbol;Acc:14198]	60528	658	264	259	261	227	438	362	405	321	353	622	0.374482	5.48295	0.166534	0.61688	0.209799
ENSCPOG00000004088	CCDC34	coiled-coil domain containing 34 [Source:HGNC Symbol;Acc:25079]	91057	111	36	17	34	26	73	51	68	45	43	82	0.348276	2.69695	0.1679	0.616914	0.209775
ENSCPOG00000008305	WDR74	WD repeat domain 74 [Source:HGNC Symbol;Acc:25529]	54663	589	266	380	552	243	503	330	359	812	432	564	0.395075	5.72513	0.16729	0.616914	0.209775
ENSCPOG00000009653	NA			213	167	468	585	444	166	99	93	960	633	2282	0.97319	5.98322	0.166837	0.616914	0.209775
ENSCPOG00000010152	LNX2	ligand of numb-protein X 2 [Source:HGNC Symbol;Acc:20421]		219	40	45	83	62	51	54	87	291	31	42	0.517397	3.4791	0.166963	0.616914	0.209775
ENSCPOG00000010239	CACNA1C	Voltage-dependent L-type calcium channel subunit alpha-1C [Source:UniProtKB/Swiss-Prot;Acc:O35505]	775	102	30	29	23	29	58	41	61	69	47	66	0.371406	2.48949	0.167111	0.616914	0.209775
ENSCPOG00000011024	NA			11	1	8	22	7	10	3	2	15	6	0	-0.694788	-0.0652375	0.167632	0.616914	0.209775
ENSCPOG00000011099	MTX2	metaxin 2 [Source:HGNC Symbol;Acc:7506]	10651	131	80	70	95	32	121	60	94	240	95	138	0.397669	3.50282	0.16812	0.616914	0.209775
ENSCPOG00000011835	KLHDC2	kelch domain containing 2 [Source:HGNC Symbol;Acc:20231]	23588	2654	964	1078	1504	1394	1737	1371	1452	2834	1165	1865	0.432	7.6426	0.167527	0.616914	0.209775
ENSCPOG00000011839	NEMF	nuclear export mediator factor [Source:HGNC Symbol;Acc:10663]	9147	2504	1173	1171	1424	1113	1361	1102	1805	3760	1301	1687	0.433697	7.63945	0.167365	0.616914	0.209775
ENSCPOG00000011953	GMPR	guanosine monophosphate reductase [Source:HGNC Symbol;Acc:4376]	2766	185	129	95	83	119	257	97	152	159	51	26	-0.545712	3.93316	0.168157	0.616914	0.209775
ENSCPOG00000016137	NA	Small nucleolar RNA SNORD50 [Source:RFAM;Acc:RF00278]		812	340	344	465	348	559	237	560	888	296	1429	0.460306	6.02264	0.166685	0.616914	0.209775
ENSCPOG00000018630	NA	Small nucleolar RNA SNORD50 [Source:RFAM;Acc:RF00278]		1096	361	389	395	362	372	268	554	888	264	1187	0.458997	6.0174	0.167838	0.616914	0.209775
ENSCPOG00000019595	ARHGAP44	Rho GTPase activating protein 44 [Source:HGNC Symbol;Acc:29096]	9912	596	261	236	342	324	385	374	353	272	411	827	0.3738	5.48273	0.16787	0.616914	0.209775
ENSCPOG00000019761	C19orf66	chromosome 19 open reading frame 66 [Source:HGNC Symbol;Acc:25649]	55337	247	121	15	34	52	103	124	129	98	65	174	0.39573	3.56567	0.167521	0.616914	0.209775
ENSCPOG00000019961	CAMK2B	calcium/calmodulin-dependent protein kinase II beta [Source:HGNC Symbol;Acc:1461]	816	308	151	123	145	135	255	184	171	103	104	11	-0.529109	4.23145	0.168089	0.616914	0.209775
ENSCPOG00000020608	GLCE	glucuronic acid epimerase [Source:HGNC Symbol;Acc:17855]	26035	72	34	34	46	36	32	12	50	78	5	3	-0.487787	2.16621	0.167483	0.616914	0.209775
ENSCPOG00000024251	NA	Small nucleolar RNA SNORA2/SNORA34 family [Source:RFAM;Acc:RF00410]		54	22	15	29	34	30	24	33	29	8	5	-0.561091	1.70897	0.167508	0.616914	0.209775
ENSCPOG00000025725	HUS1	HUS1 checkpoint homolog (S. pombe) [Source:HGNC Symbol;Acc:5309]	3364	23	9	10	19	12	31	8	4	42	7	5	-0.552878	0.904429	0.167189	0.616914	0.209775
ENSCPOG00000026259	STRA6	stimulated by retinoic acid gene 6 homolog (mouse) [Source:HGNC Symbol;Acc:30650]	64220	46	23	46	41	47	67	16	40	59	24	3	-0.484369	2.20712	0.168055	0.616914	0.209775
ENSCPOG00000002536	VPS45	vacuolar protein sorting 45 homolog (S. cerevisiae) [Source:HGNC Symbol;Acc:14579]	11311	477	226	225	345	133	231	125	321	711	370	369	0.450281	5.19721	0.168494	0.617414	0.209424
ENSCPOG00000009263	COA5	cytochrome C oxidase assembly factor 5 [Source:HGNC Symbol;Acc:33848]	493753	1210	555	513	514	485	867	520	864	1339	670	630	0.447046	6.57564	0.168548	0.617414	0.209424
ENSCPOG00000018562	NA	Small nucleolar RNA SNORA4 [Source:RFAM;Acc:RF00394]		212	68	131	12	123	202	63	138	351	150	139	0.589379	4.14948	0.168471	0.617414	0.209424
ENSCPOG00000007387	NA			62	20	47	53	37	25	26	35	78	37	106	0.554907	2.55192	0.168864	0.618261	0.208828
ENSCPOG00000003827	CCRN4L	CCR4 carbon catabolite repression 4-like (S. cerevisiae) [Source:HGNC Symbol;Acc:14254]	25819	130	112	175	173	68	136	95	107	339	128	347	0.558003	4.31024	0.169179	0.619101	0.208238
ENSCPOG00000009009	SLC25A16	solute carrier family 25 (mitochondrial carrier; Graves disease autoantigen), member 16 [Source:HGNC Symbol;Acc:10986]	8034	156	87	57	115	49	87	67	113	243	82	97	0.493537	3.68439	0.169446	0.619765	0.207773
ENSCPOG00000004571	PRPF38B	PRP38 pre-mRNA processing factor 38 (yeast) domain containing B [Source:HGNC Symbol;Acc:25512]	55119	351	218	196	357	152	373	208	243	480	301	440	0.446615	5.1329	0.169594	0.619787	0.207757
ENSCPOG00000006242	TLN2	talin 2 [Source:HGNC Symbol;Acc:15447]	83660	67	25	32	10	21	31	18	29	18	27	4	-0.609442	1.64741	0.169643	0.619787	0.207757
ENSCPOG00000013661	NT5C3	5'-nucleotidase, cytosolic III [Source:HGNC Symbol;Acc:17820]	51251	54	26	42	51	24	43	25	46	90	44	105	0.486602	2.60709	0.169793	0.619787	0.207757
ENSCPOG00000026819	NA	Small nucleolar RNA SNORA2/SNORA34 family [Source:RFAM;Acc:RF00410]		44	12	20	41	34	37	21	34	20	8	4	-0.588777	1.69214	0.169715	0.619787	0.207757
ENSCPOG00000010993	CCDC104	coiled-coil domain containing 104 [Source:HGNC Symbol;Acc:30540]	112942	2359	1231	1041	1543	819	1058	1271	1510	2405	1240	1320	0.360661	7.39578	0.17008	0.620522	0.207243
ENSCPOG00000011803	TMEM165	transmembrane protein 165 [Source:HGNC Symbol;Acc:30760]	55858	455	101	130	208	140	216	124	162	262	278	674	0.436807	4.75996	0.170249	0.620828	0.207029
ENSCPOG00000001600	DHRS3	dehydrogenase/reductase (SDR family) member 3 [Source:HGNC Symbol;Acc:17693]	9249	24	13	16	20	14	17	12	18	20	10	3	-0.561992	1.01792	0.170578	0.621236	0.206744
ENSCPOG00000002330	NA			711	459	230	259	334	611	216	517	118	163	357	-0.635199	5.42173	0.170461	0.621236	0.206744
ENSCPOG00000021291	NA	Small nucleolar RNA SNORA2/SNORA34 family [Source:RFAM;Acc:RF00410]		47	17	22	33	26	30	25	34	27	7	3	-0.585347	1.65228	0.170777	0.621236	0.206744
ENSCPOG00000023303	FXR2	fragile X mental retardation, autosomal homolog 2 [Source:HGNC Symbol;Acc:4024]	9513	84	38	59	81	74	75	41	105	182	102	119	0.475028	3.3594	0.170705	0.621236	0.206744
[truncated: 5,275 more rows]

## Sheet: Figure 5D SILAC MS Data
Data Figure 5D
SILAC mass spectrometry ratio data of proteins significantly regulated by10 microM or 40 microM heme
ENSEMBL		log10 diff Concentr.		-log10 p-Value
Accession	Gene Symbol	Heme 10µM	Heme 40µM	Heme 10µM	Heme 40µM
ENSP00000000233	ARF5	-0.40554	-0.33446	3.05807	2.44101
ENSP00000085068	ISOC2	0.558821	0.604941	3.8075	4.0674
ENSP00000216117	HMOX1	2.12283	3.52328	5.8119	8.68301
ENSP00000225698	C1QBP	0.378398	0.36924	2.65592	2.57654
ENSP00000229319	LDHB	0.250031	0.255972	5.11828	5.23542
ENSP00000236957	EEF1B2	0.491346	0.594278	3.29135	4.07377
ENSP00000238112	CPSF3	-0.23284	-0.37374	3.98876	5.63977
ENSP00000252288	GAMT	0.741776	0.586438	3.25129	2.58187
ENSP00000253063	SESN2	-1.34293	-1.393	4.634	4.78
ENSP00000253382	ACSS2	0.536004	0.615963	2.57617	2.9619
ENSP00000253792	ACLY	-0.26202	-0.28533	2.99854	3.3156
ENSP00000256689	SLC38A2	0.710295	0.929316	4.01716	5.28235
ENSP00000257198	DSC1	-3.06734	-3.05893	2.63138	2.62398
ENSP00000258201	FHOD1	-0.29165	-0.61118	2.42813	4.7114
ENSP00000259667	HINT2	0.925709	1.00113	8.10296	8.46314
ENSP00000261574	IPO5	0.294715	0.295897	4.02333	4.04079
ENSP00000262033	PTGES3	0.324732	0.484533	3.66078	5.52259
ENSP00000262306	TCEB2	-0.28447	-0.23435	3.18504	2.5174
ENSP00000265838	ACAT1	0.319983	0.374142	3.04209	3.64631
ENSP00000269195	GALNT1	-0.52558	-0.91724	4.5416	6.55493
ENSP00000273368	TAGLN3	0.688095	0.735114	7.02048	7.31746
ENSP00000273550	FTH1	1.95499	1.04982	9.17891	5.64037
ENSP00000276590	LACTB2	0.293699	0.266828	3.64128	3.26206
ENSP00000282903	PLOD2	-0.20635	-0.27331	2.44858	3.43529
ENSP00000286428	VBP1	-0.65161	-0.50696	3.69857	2.80051
ENSP00000287038	RPL30	0.201235	0.295622	2.52356	3.96276
ENSP00000290378	ACTC1	0.367466	0.450424	2.53597	3.24401
ENSP00000291009	PIP	-3.22154	-3.17983	9.57975	9.52929
ENSP00000298316	ARF6	0.263447	0.32324	3.32176	3.97096
ENSP00000300161	YWHAB	0.334007	0.389887	3.64136	4.30934
ENSP00000300291	NUDT21	0.263106	0.264617	2.42927	2.44683
ENSP00000306330	YWHAG	0.286252	0.385322	3.7447	5.10498
ENSP00000308208	MMP14	0.308523	-0.65934	2.54132	5.79242
ENSP00000308753	TMOD3	0.31019	0.437218	2.24491	3.3494
ENSP00000310491	ARHGAP1	-0.40419	-0.63826	3.43615	5.52723
ENSP00000315017	MRPL1	-0.42785	-0.38236	3.02853	2.64196
ENSP00000316779	BIN1	0.734392	0.817513	5.9563	6.42266
ENSP00000322419	RPLP2	0.45748	0.549596	4.25484	5.12417
ENSP00000325941	RIC8A	-0.3126	-0.35953	2.67751	3.16917
ENSP00000328325	PTTG1IP	0.979774	1.04476	9.1198	9.41898
ENSP00000337313	ZCCHC8	-2.23367	-2.29701	3.79828	3.88909
ENSP00000337448	PPP2R4	-0.22659	-0.22011	2.60021	2.50792
ENSP00000339027	RPLP0	0.496151	0.482087	6.95101	6.78992
ENSP00000340278	PARK7	0.236501	0.271648	3.71682	4.31916
ENSP00000346037	RPLP1	0.957679	1.01448	13.3061	13.6745
ENSP00000352257	XRCC6	0.225694	0.304583	3.77155	5.14959
ENSP00000352264	CD2AP	0.387251	0.339131	3.23735	2.76197
ENSP00000354742	IPO9	0.321568	0.347208	3.42884	3.73972
ENSP00000354923	DMD	-6.46935	-4.01319	3.68008	2.31224
ENSP00000355279	CNOT7	-0.38648	-0.62335	2.6833	4.14628
ENSP00000359539	GOT1	0.205332	0.208237	2.829	2.8776
ENSP00000359988	SRSF11	0.720802	0.707524	2.29438	2.2486
ENSP00000359990	LRRC40	-0.35136	-0.3997	2.26789	2.66602
ENSP00000361878	CAP1	0.269518	0.327557	5.41248	6.44461
ENSP00000362329	PPA1	0.218459	0.277423	3.86995	4.96457
ENSP00000363641	TXN	0.201412	0.246954	2.53909	3.24885
ENSP00000365465	CDSN	-3.34665	-3.0751	4.04875	3.73796
ENSP00000366525	FTL	1.34662	0.952881	8.80995	6.79897
ENSP00000368438	PC	0.270755	0.378031	2.44499	3.64258
ENSP00000369129	DSP	-0.56597	-0.5269	2.4688	2.25519
ENSP00000370424	CD81	0.600151	0.630955	3.201	3.38237
ENSP00000374455	SQSTM1	0.356868	1.01635	3.24301	8.05239
ENSP00000377865	RPL23	0.502945	0.455664	2.98186	2.64419
ENSP00000382356	COL28A1	-3.53871	-3.1374	4.24236	3.84402
ENSP00000383155	RP3-412A9.11.1	-0.28258	-0.34645	5.08555	5.94319
ENSP00000385834	TF	-2.50295	-2.43815	7.10159	6.95354
ENSP00000386737		0.30571	0.450492	2.24113	3.58245
ENSP00000397552	ACTL6A	-0.25345	-0.29757	2.47202	3.00932
ENSP00000405573	GPI	0.20003	0.258467	2.68994	3.63971
ENSP00000406773	DCD	-3.31332	-2.39674	3.46226	2.38602
ENSP00000410758	LSM5	0.875508	0.931122	3.10649	3.32637
ENSP00000418082	RPL37A	0.42612	0.492565	3.15326	3.72395
ENSP00000418447	PPP2CA	0.850407	0.886988	5.59004	5.76901
ENSP00000428564	SEC24B	0.572452	0.689956	5.67201	6.36048
ENSP00000430058	YWHAZ	0.245825	0.26934	2.66229	2.97528
ENSP00000431115	NDUFB9	0.593166	0.623259	3.7695	3.95053
ENSP00000431482		-0.29017	-0.34358	4.46997	5.22365
ENSP00000436230	EPS8L2	-0.2083	-0.31051	2.71759	4.29183
ENSP00000436397	P1L4	0.20912	0.213033	2.24459	2.29825
ENSP00000437621	HMGA2	1.06913	1.62075	2.99252	4.4777
ENSP00000438349	TRMT112	-0.25898	-0.41038	2.95343	4.60338
ENSP00000441751	JUP	-0.51748	-0.70904	2.91892	4.17725
ENSP00000443459	BCAT1	-0.58208	-0.65646	2.39313	2.77864
ENSP00000010404	MGST1	-0.04633	-0.36677	0.25925	3.66091
ENSP00000037243	GABARAPL2	0.034097	0.439935	0.228589	4.29085
ENSP00000171111	KEAP1	0.330559	-0.62122	1.36891	2.78371
ENSP00000205061	GLG1	-0.23107	-1.21415	0.62024	4.37197
ENSP00000206542	OSGEP	-0.19028	-0.20689	2.58957	2.81884
ENSP00000216286	NID2	-0.41406	-1.0619	0.818057	2.64133
ENSP00000216330	FKBP3	0.188811	0.246021	2.19343	3.04519
ENSP00000216727	PABPN1	-0.11803	-0.27129	0.998095	2.95664
ENSP00000216962	PYGB	0.101173	0.308554	2.18072	7.0746
ENSP00000217131	CTSZ	-0.06875	-0.42771	0.527022	5.16322
ENSP00000218224	PQBP1	0.000379	0.29461	0.00247829	4.32909
ENSP00000218348	USP11	-0.15214	-0.75648	0.37075	2.99759
ENSP00000218439	MAGED2	-0.09555	-0.37867	0.63139	3.73105
ENSP00000220584	FDFT1	-0.21601	-0.92746	0.685056	4.14352
ENSP00000222005	CDC37	0.249132	0.374608	2.12372	3.49504
ENSP00000222553	MPT	0.013572	0.253595	0.105556	3.975
ENSP00000223095	SERPINE1	0.344832	1.1227	0.723574	3.08737
ENSP00000224237	VIM	-0.08416	-0.23121	0.80019	3.00458
ENSP00000227251	CRYAB	-0.16256	-0.47811	0.777149	3.17416
ENSP00000227378	HSPA8	0.067935	0.237745	1.33798	5.80435
ENSP00000227525	TMEM109	0.042745	0.229075	0.322924	2.86785
ENSP00000228284	SART3	0.021562	0.241158	0.116147	2.40221
ENSP00000228318		0.037171	0.37615	0.186443	3.52121
ENSP00000228510	MVK	-0.13746	-0.56507	0.988721	5.16957
ENSP00000228825	ARPC3	-0.03098	0.30928	0.148313	2.64342
ENSP00000229179	NUP107	0.097532	-0.8083	0.235303	3.51689
ENSP00000230050	RPS12	0.178969	0.219443	2.08488	2.69718
ENSP00000231498	NUP155	0.151222	-0.44667	0.596785	2.50141
ENSP00000231887	EHHADH	-0.13107	-0.29837	0.821282	2.22253
ENSP00000233143	TMSB10	-0.19139	-0.32211	1.12213	2.23696
ENSP00000233379	FAHD2A	0.859151	0.925529	2.13228	2.33693
ENSP00000233893	HSPE1	0.179739	0.430414	1.68468	4.76379
ENSP00000238081	YWHAQ	0.138029	0.240915	1.26714	2.62347
ENSP00000240185	TARDBP	-0.02102	-0.47687	0.0539541	2.39509
ENSP00000240316	COIL	-0.16183	-1.21511	0.88216	7.02502
ENSP00000241052	CAT	0.014367	-0.27275	0.0840401	2.9174
ENSP00000243563	SNRPA	0.002774	0.27498	0.015516	3.31733
ENSP00000244571	AARS2	-0.18499	-0.71906	0.950616	4.47988
ENSP00000246043	RRBP1	-0.29118	-0.57085	0.925924	2.26489
ENSP00000246069	DSTN	-0.0065	-0.26404	0.0456979	3.95399
ENSP00000246117	NCLN	0.117069	-0.29408	0.852564	2.54703
ENSP00000249299	A38	-0.11958	0.23626	1.52034	3.17763
ENSP00000252456	CNN1	-0.4679	-0.56032	2.14427	2.6676
ENSP00000253083	HIP1R	-0.13928	-0.47284	0.738272	3.58239
ENSP00000253332	AKAP12	0.028002	0.200538	0.204773	2.56617
ENSP00000253814	NDFIP1	0.172235	-0.53711	1.24595	4.10804
ENSP00000254035	CKMT2	-0.16206	-0.25125	2.78659	4.13921
ENSP00000254322	DJB1	0.097179	1.5565	0.73477	12.1877
ENSP00000257192	DSG1	-1.81091	-2.2312	1.8004	2.31111
ENSP00000257497	ANXA1	-0.14181	0.537325	1.35105	6.26723
ENSP00000257904	CDK4	-0.00642	-0.4335	0.0269373	3.95307
ENSP00000258091	CCT7	0.160397	0.207052	1.95884	2.70851
ENSP00000258761	BZW2	-0.00326	0.304261	0.0234356	4.8054
ENSP00000259708	KLC4	-0.18607	-0.51354	1.45515	4.12215
ENSP00000259791	HIST1H2AB	0.0354	0.720193	0.104957	4.10638
ENSP00000259818	TUBB2B	0.251554	0.346538	1.63452	2.47577
ENSP00000260408	ADAM10	-0.5718	-0.69133	1.8047	2.23503
ENSP00000261263	RAB21	0.150706	0.24861	1.78119	3.32954
ENSP00000261366	LMNB1	0.041544	-0.48125	0.140392	3.08694
ENSP00000261396	NUP133	-0.28937	-1.28843	1.50339	5.90429
ENSP00000261507	MSMO1	0.239227	-0.61941	1.55099	4.62745
ENSP00000261745	A25	0.062914	0.3527	0.419115	3.67882
ENSP00000261755	FAH	-0.1983	-0.48913	0.806011	2.49601
ENSP00000261868	EIF3J	-0.03115	0.239983	0.209021	2.76756
ENSP00000262948	MAP2K2	-0.22768	-0.55714	0.899625	2.82124
ENSP00000263774	NDUFS3	0.61753	1.13926	1.64981	3.32475
ENSP00000264552		-0.37725	0.850393	1.08239	2.76426
ENSP00000264657	STAT3	0.219289	0.272726	1.89628	2.48367
ENSP00000264670	NSUN2	-0.07931	-0.87508	0.324459	6.13698
ENSP00000264832	ICAM1	0.103603	0.354563	1.26688	5.47788
ENSP00000265062	RAB7A	0.078472	0.294547	1.32734	6.1451
ENSP00000265071	CDH6	-0.08127	-0.68797	0.331916	4.875
ENSP00000265351	XPO5	-0.09747	-0.29795	0.518861	2.27981
ENSP00000265388	TNPO3	-0.09055	-0.35712	0.427952	2.59796
ENSP00000265970	PIK3C2A	-0.13414	-0.62863	0.716107	4.00624
ENSP00000266087	FBXO7	-0.35479	-1.11824	1.34107	4.34411
ENSP00000266544	NDUFA9	-0.41011	-0.80074	1.13745	2.58535
ENSP00000272317	RPS27A	0.194301	0.403588	2.06954	4.83439
ENSP00000275603	CCT6A	0.049256	0.222136	0.64143	4.34717
ENSP00000276079	NONO	-0.01817	-0.25756	0.143039	3.95817
ENSP00000278359	APIP	-0.22212	-0.65827	1.15539	4.01733
ENSP00000279146	AIP	-0.07064	-0.70215	0.790235	6.98211
ENSP00000281455	ACSL1	-0.0024	0.572038	0.00811215	3.51722
ENSP00000282074	SPC25	-0.13079	-0.92682	0.585637	4.87708
ENSP00000283195	RANBP2	-0.00532	-0.92525	0.0108466	3.97385
ENSP00000285379	CA2	0.159501	0.522615	0.791553	3.65157
ENSP00000285814	MKI67IP	-0.18112	-0.47131	0.637222	2.27078
ENSP00000285848	OXA1L	-0.07696	-0.31573	0.839341	3.97873
ENSP00000289352	HIST1H4H	0.027685	0.509467	0.0869379	3.19571
ENSP00000289371	EIF5B	0.168285	0.234859	2.42355	3.6122
ENSP00000295522	CLDN1	0.349585	0.751735	1.91976	4.07304
ENSP00000296255	RPN1	-0.01289	-0.25292	0.104595	4.15431
ENSP00000296411	METAP1	0.216051	0.37412	1.2025	2.36854
ENSP00000296511	ANXA5	0.045877	0.2224	0.665835	4.81893
ENSP00000296755	MAP1B	0.1265	0.53817	0.455238	3.02323
ENSP00000297185	HSPA9	0.03512	0.200745	0.50914	4.62239
ENSP00000299759	RRAD	-0.2258	0.528136	1.35784	3.61294
ENSP00000299977	SLFN5	-0.21157	-0.94785	0.512262	3.04006
ENSP00000300107	CLPX	-0.08623	-0.28128	1.04395	4.53823
ENSP00000300574	CRK	0.112756	0.339426	0.549008	2.36319
ENSP00000300605	HDHD2	-0.02153	-0.31082	0.121087	2.89606
ENSP00000300811	ZNF428	-0.1774	-0.70065	0.538347	3.23145
ENSP00000301244	SPINT2	-0.05394	-0.81289	0.106404	3.01817
ENSP00000301729	ECI1	-0.23299	-0.2946	1.75346	2.37591
ENSP00000303758	LUZP1	-0.13346	-0.63505	1.11445	5.2638
ENSP00000305988	ALCAM	-0.13216	-0.27879	1.19281	3.12526
ENSP00000306512	IL8	1.49532	2.96436	2.07702	4.26661
ENSP00000306548	MRPL13	-0.0407	-0.31493	0.482642	4.64782
ENSP00000306822	AVEN	0.183551	-0.29725	1.79505	3.00495
ENSP00000306881	SEC23A	-0.13617	-0.29955	1.64015	4.2753
ENSP00000308430	CYB5B	-0.17963	-0.26212	1.5019	2.4214
ENSP00000308610	GPD2	-0.16157	-0.36668	1.20298	3.02338
ENSP00000309830	RPL38	-0.02695	-0.21778	0.178308	2.57076
ENSP00000310219		0.264159	2.23155	0.587463	7.256
ENSP00000310275	BANF1	-0.05777	2.81531	0.0702772	5.86289
ENSP00000311747	RBM14	0.075037	-0.5738	0.289099	3.89467
ENSP00000311876	GNPDA1	0.236289	0.353459	1.57428	2.64838
ENSP00000312143	TNS3	0.071498	-0.90153	0.160399	3.88983
ENSP00000312442	AP1G2	0.08181	-0.54199	0.325241	3.34313
ENSP00000312599	TMEM70	-0.26828	-0.38962	1.53718	2.35292
ENSP00000312634	PDLIM2	-0.09303	-0.28679	0.65901	2.55335
ENSP00000314615	ARFGAP1	-0.2255	-0.55077	0.775827	2.52932
ENSP00000316007	SCAMP4	-0.33578	-0.48407	1.53602	2.43635
ENSP00000317334	TCP1	-0.02113	0.231858	0.430199	7.3647
ENSP00000318012	SET	0.061404	0.249472	0.563935	3.48021
ENSP00000318176	PRKRA	-0.01455	-0.7922	0.0363645	3.50258
ENSP00000318687	HSPH1	0.178862	1.05376	1.17219	8.17449
ENSP00000321320	FAM203A	-0.15501	-0.96791	0.558213	5.08887
ENSP00000321537	LLGL1	0.144342	-0.28294	2.02436	3.92207
ENSP00000321646	DCBLD2	0.00789	-0.49499	0.0267937	3.62095
ENSP00000321988	SULT1A1	-0.1682	-0.35678	1.15726	3.06322
ENSP00000322396	RRS1	-0.23409	-0.633	0.985011	3.2572
ENSP00000322706	HMGCS1	-0.16354	-0.80555	0.391589	3.12293
ENSP00000324122	PRPF31	0.443488	0.566349	1.73959	2.36342
ENSP00000324173	HSPA5	0.100551	0.367691	2.07068	7.88783
ENSP00000325827	SEC16A	-0.35237	-1.10307	1.52006	5.71919
ENSP00000325875	HSP90AB1	0.066124	0.32604	0.612994	4.6001
ENSP00000326579	HCCS	-0.21287	-0.94663	0.945383	5.70754
ENSP00000329662	H1FX	0.107681	0.720191	0.254682	2.72383
ENSP00000330074	HIST1H1B	-0.1824	0.953299	0.343399	2.9552
ENSP00000330945	TMED9	-0.13734	-0.25385	1.64467	3.5405
ENSP00000331983	LRRC16A	-0.16964	-0.2919	1.76058	3.2664
ENSP00000332455	KP2	-0.07824	-0.25975	1.1324	4.91009
ENSP00000334052	LGMN	-0.27092	-0.60327	1.69374	4.07261
ENSP00000334373	KP4	0.067405	0.232098	0.463324	2.3704
ENSP00000334543	RASSF4	0.0236	-0.30962	0.14409	3.30424
ENSP00000335153	HSP90AA1	0.054887	0.393296	0.346951	4.26322
ENSP00000337222	MYADM	-0.16699	-0.31367	1.80862	3.78716
ENSP00000337386	ZFP36L1	0.196755	1.54536	0.521535	4.91591
ENSP00000339064	RPL32	0.17699	0.246681	1.69208	2.59512
ENSP00000339145	RRP1B	-0.07719	-0.93424	0.132478	2.80414
ENSP00000339353	CPSF1	0.12701	-0.33398	0.866723	2.705
ENSP00000339529	POP1	-0.26778	-0.63455	0.70427	2.22002
ENSP00000339566	HIST1H1C	0.038018	1.15479	0.0776619	4.91403
ENSP00000339587	DF5	-1.10933	-1.22716	2.02828	2.28534
ENSP00000340019	HSPD1	0.147554	0.39995	4.42877	9.96441
ENSP00000340176	RBPMS	-0.37498	-1.06651	0.8245	2.81368
ENSP00000340689	GLS	0.138047	0.247031	1.7574	3.61199
ENSP00000340698	GIPC1	-0.14934	-0.42778	0.657897	2.64106
ENSP00000341072	CDC42	0.225917	0.399483	1.7966	3.6316
ENSP00000342262	NUP43	0.014116	-0.34989	0.0579415	2.67164
ENSP00000343497	NOSIP	0.240684	-0.73266	0.911396	3.45702
ENSP00000345656	VAPA	-0.19426	-0.41425	0.96647	2.62057
ENSP00000346402	RNH1	-0.01252	-0.21449	0.104401	3.57076
ENSP00000346453	IPO4	-0.18576	-0.99124	0.822709	6.12314
ENSP00000346839	FN1	-0.11694	-1.20055	0.568411	8.24223
ENSP00000347055	MYL4	-0.05896	-0.28767	0.495339	3.21328
ENSP00000347717	DHCR7	-0.00546	-0.57096	0.0172634	3.77023
ENSP00000349437	IGF2R	-0.15833	-0.25134	1.33034	2.43836
ENSP00000350531	STMN1	-0.03626	-0.21407	0.232422	2.30433
ENSP00000350708	RAD23B	-0.17206	-0.26272	2.54766	4.16556
ENSP00000350894	SERPINH1	0.126306	0.506693	2.92168	10.1023
ENSP00000351646	STIP1	0.192352	0.390006	1.32884	3.27804
ENSP00000351811	EDC4	-0.1495	-1.24655	0.63493	7.52192
ENSP00000352798	COL18A1	-0.03362	-1.33279	0.0664285	4.78602
ENSP00000352834	MYO1C	-0.07915	-0.25447	0.703318	3.22587
ENSP00000353094	SDF4	0.180275	-0.6572	0.437604	2.2608
ENSP00000353114	AHK2	-0.18045	-0.33267	1.39943	2.99099
ENSP00000353643	MORF4L2	-0.37026	1.20595	1.85797	5.41833
ENSP00000353654	COL4A2	-0.09835	-0.86443	0.205284	3.293
ENSP00000353826	LONP1	0.071423	0.241856	0.604716	2.99401
ENSP00000354039	UBAP2	-0.03823	-0.33921	0.205098	3.32687
ENSP00000354511	COMT	-0.15871	-0.44387	0.672748	2.34377
ENSP00000354522	TOP1	0.09403	1.08213	0.220516	4.71844
ENSP00000354580	MRPL21	-0.18432	-0.2564	1.76044	2.53705
ENSP00000355237	CDC42BPB	-0.17218	-0.28347	1.59796	2.77139
ENSP00000355330	TGM2	-0.04879	0.289654	0.304927	3.06535
ENSP00000356015	ACAT2	-0.09687	-0.27618	1.0951	4.08902
ENSP00000356022	SOD2	0.0884	0.552217	0.329734	3.35818
ENSP00000356405	CDC73	0.03717	0.314116	0.337045	4.33437
ENSP00000356515	UTRN	0.060549	-0.67528	0.292909	5.38732
ENSP00000356581	GPR126	0.07576	-0.62721	0.173801	2.39683
ENSP00000356652	CACYBP	-0.01017	0.271431	0.0731482	4.05636
ENSP00000357037	MED23	-0.13556	-0.88129	0.5037	4.16998
ENSP00000357206	NES	-0.16835	-0.28602	2.23876	4.18491
ENSP00000357669	NPR1	0.08587	-0.58295	0.839497	5.74028
ENSP00000358022	MCL1	0.168947	1.5042	0.226152	3.50982
ENSP00000359345	RPL5	0.060104	0.235944	0.835402	4.62817
ENSP00000359393	HMGB3	0.176177	0.323509	1.11361	2.48004
ENSP00000359581	HS2ST1	0.292501	-0.53392	1.29519	2.58163
ENSP00000359727	BAG2	-0.07071	-0.37138	0.355742	3.07552
ENSP00000359799	DJB4	0.296428	1.27192	0.408396	2.75368
ENSP00000359818	MMS19	-0.03499	-1.18828	0.127446	6.66527
ENSP00000359910	PSMA7	0.153946	0.266082	2.48062	4.63589
ENSP00000359939	EXOSC1	-0.23882	-0.59412	1.52758	4.17975
ENSP00000360031	RRP12	0.100276	-0.80735	0.56771	5.24317
ENSP00000360184	TM9SF3	-0.02111	-0.34573	0.123965	4.03302
ENSP00000360365	MCTS1	0.201038	0.306846	1.4647	2.53937
ENSP00000360683	PTPN1	-0.27534	-0.42423	2.00251	3.33909
ENSP00000360718	RAB3B	0.03103	0.433474	0.142628	3.22908
ENSP00000361383	AIF1L	-0.07754	-0.29716	0.499412	2.90901
ENSP00000361558	METTL11A	-0.33732	-1.11629	1.48324	5.91472
ENSP00000361818	SDC4	-0.21986	-0.48522	1.36197	3.41861
ENSP00000361949	PABPC4	-0.10413	-0.22368	1.20771	3.22752
ENSP00000363162	ATP6V1G1	0.159569	0.433325	0.725189	2.70825
ENSP00000363573	BX511012.1	-0.01219	-0.40794	0.0417939	2.76543
ENSP00000364119	EIF2S2	0.028129	0.237706	0.156142	2.35148
ENSP00000364188	DDOST	-0.06467	-0.35612	0.443447	3.96561
ENSP00000364801	HSPA1B	0.239648	2.3242	1.48417	12.3299
ENSP00000364979	COL4A1	-0.13799	-0.80074	0.22922	2.22099
ENSP00000365771	FARP1	0.114862	-0.73153	0.279092	3.05551
ENSP00000366032	COMMD3	-0.0919	-0.3133	0.650955	2.97287
ENSP00000366939	C20orf72	-0.0161	-0.38122	0.0502855	2.3235
ENSP00000367124	SLC3A2	-0.11723	0.741904	0.574676	5.58907
ENSP00000367265	CKAP4	-0.07659	-0.49592	0.209968	2.32247
ENSP00000367721	NUP160	-0.40755	-1.00478	0.748109	2.33593
ENSP00000367828	ITM2B	-0.47145	-1.41986	2.13668	6.08155
ENSP00000368314	NRCAM	0.039609	-1.0945	0.116342	4.87262
ENSP00000369018	GPR56	-0.11072	-0.70496	0.32685	3.40183
ENSP00000369127	DJA1	0.045203	0.755349	0.191697	5.99857
ENSP00000369618	FASTKD5	-0.15773	-1.23381	0.49785	4.77167
ENSP00000370376	DUT	-0.09393	-0.20447	0.829054	2.32957
ENSP00000370736	TMEM165	-0.01328	-0.34692	0.0800406	4.11246
ENSP00000370748	IDI1	0.020924	-0.35341	0.13115	4.39589
ENSP00000370750	RDH11	-0.22193	-0.74276	1.9106	7.02335
ENSP00000370968	MYBBP1A	-0.18152	-1.32413	1.49587	10.5763
ENSP00000371236	GART	0.231057	0.265526	2.14529	2.55843
ENSP00000373312	SEC13	-0.08443	-0.23821	0.984953	3.7079
ENSP00000376150	SLC16A3	-0.25578	-0.39499	1.68286	2.92701
ENSP00000376410	INF2	-0.17613	-0.2977	1.2928	2.4572
ENSP00000376472	STT3A	0.099573	-0.33389	0.608931	2.97795
ENSP00000377195	DBN1	-0.18788	-0.29227	1.61931	2.85145
ENSP00000377958	CCT4	0.119447	0.21638	1.3431	2.89482
ENSP00000378699	CDK1	-0.04936	-0.61723	0.627546	9.89227
ENSP00000378720	KTN1	-0.17794	-0.41904	0.709517	2.21827
ENSP00000378917	ATXN2L	-0.22423	-0.77826	0.696371	3.49407
ENSP00000379158	CAST	-0.14186	-0.29151	1.72986	4.15012
ENSP00000380414	DEK	-0.34099	0.884195	1.58459	4.92541
ENSP00000380460	PLAA	0.013692	-0.32069	0.0776713	3.73819
ENSP00000381745	MICU1	0.138588	-0.46144	0.590372	2.77874
ENSP00000384273	RELA	-0.21269	-0.42875	1.7321	3.93408
ENSP00000385476	EPCAM	0.253572	-0.42929	1.21847	2.39097
ENSP00000386105	POLD2	-0.04443	-0.62111	0.150594	3.89595
ENSP00000387048	HEATR8	-0.0911	-0.21151	0.86439	2.37119
ENSP00000387219	NFU1	-0.27685	-0.5304	1.098	2.45376
ENSP00000391266	RP1-241P17.4.1	-0.03976	-0.55537	0.0999374	2.67366
ENSP00000393832	PPP1R3G	0.137187	-0.87714	0.442652	3.77545
ENSP00000393860	PLEKHA2	-0.01152	-0.94004	0.0298453	4.19404
ENSP00000394316	BZW1	0.045233	0.431335	0.229852	3.82853
ENSP00000394682	DHX30	-0.0763	-0.43511	0.389126	3.51749
ENSP00000394932	CDKN2A	-0.08782	-0.34352	1.30367	6.29547
ENSP00000395498	PAX8	0.06341	1.2021	0.684562	9.02052
ENSP00000398495		0.053159	0.268463	0.345643	2.8534
ENSP00000401879	IDI1	-0.08978	-0.50424	0.265637	2.41848
ENSP00000403712	SENP3	-0.2384	-1.12706	1.88359	6.83962
ENSP00000403817	CA	-0.01853	0.356848	0.0652971	2.44334
ENSP00000406046	POLD1	-0.07894	-0.49223	0.423207	3.58013
ENSP00000407323	EB1BP2	-0.06644	-0.30753	0.819242	4.3183
ENSP00000408283	PFN2	-0.05975	-0.21166	0.447933	2.37608
ENSP00000410403	RAB34	-0.21689	-0.80252	1.54875	6.29114
ENSP00000416293	SLC2A1	-0.08468	-0.22245	1.45876	4.2486
ENSP00000417052	EBP	-0.13986	-0.51788	0.415368	2.26901
ENSP00000417587	PEG10	-0.34195	-0.40413	1.97014	2.44042
ENSP00000418287	CIAO1	-0.09	-0.29462	0.657677	2.99825
ENSP00000418401	SRPRB	0.23576	0.431674	1.23093	2.65044
ENSP00000418493	SEC61A1	0.020048	-0.36179	0.068179	2.36845
ENSP00000419782	CDK5	-0.13984	-0.79196	0.666777	4.89112
ENSP00000422896	2015-09-11	0.188867	0.325793	1.26347	2.57856
ENSP00000424707	TMEM167A	-0.08973	-0.33281	0.493902	2.4398
ENSP00000428184	SDCBP	-0.0523	-0.3393	0.399167	3.55612
ENSP00000431696	CFL1	0.157948	0.213708	2.77657	3.94164
ENSP00000433240	MDK	0.060303	-0.92446	0.152725	4.57232
ENSP00000434516	TXNRD1	0.096539	0.275409	1.59354	5.42259
ENSP00000434877	RHOC	0.190582	0.556352	1.46061	5.20936
ENSP00000435807	PICALM	-0.12365	0.335091	1.81958	4.70166
ENSP00000438430	L1CAM	-0.07785	-1.07053	0.470918	6.66412
ENSP00000440440	ATF7IP	0.066216	-0.21345	0.545148	2.39715
ENSP00000440609	KP6	-0.04606	-0.44194	0.200046	2.9944
ENSP00000448762	PCBP2	-0.00474	-0.2121	0.0373398	3.5505
ENSP00000460300		0.009862	-0.33724	0.0436253	2.8293
ENSP00000464036		0.108601	-0.66144	0.481395	4.46636
ENSP00000466321		0.202443	0.912101	0.622883	4.24161
ENSP00000193322	OSTM1	0.82736	0.695039	2.52318	2.09063
ENSP00000220849	EIF3E	-0.39804	-0.32058	2.29191	1.72998
ENSP00000221419	HNRNPL	0.406285	0.220429	3.20121	1.46966
ENSP00000222120	RAB3D	0.247126	0.004755	3.03072	0.0301839
ENSP00000223321	PSMA2	0.350344	0.312247	2.52396	2.18155
ENSP00000225719	CPD	0.431661	0.036137	2.32595	0.105003
ENSP00000235090	WDR77	-0.20006	-0.09674	2.42666	0.927261
ENSP00000242576	UNG	0.289876	-0.21284	2.95676	2.14376
ENSP00000271850	TPM3	-0.20315	0.095758	2.62607	0.975393
ENSP00000288398	TPM1	-0.33917	0.053711	4.38716	0.420412
ENSP00000300738	RRM1	0.228779	0.027394	4.02673	0.269688
ENSP00000314508	GBA	0.685707	0.295485	2.9165	1.11694
ENSP00000317955	EEA1	-0.23669	-0.11224	2.25857	0.837337
ENSP00000320924	WIPF2	-0.36479	-0.18212	2.72544	1.17017
ENSP00000323313	PDIA5	-0.30114	-0.14949	2.79955	1.19896
ENSP00000324628	PG	-0.21035	0.155735	2.49045	1.78463
ENSP00000324842	AACS	1.20999	-0.16784	2.58553	0.235344
ENSP00000335304	DLST	0.323599	0.076173	3.84086	0.596565
ENSP00000336735	PALLD	-0.3767	-0.26381	2.90291	1.84926
ENSP00000340029	ZNF207	-0.27336	-0.0096	2.88384	0.053868
ENSP00000342962	SERINC1	-0.3912	-0.2559	3.2732	2.03817
ENSP00000348478	KATL2	-0.21654	-0.18777	2.41057	2.03938
ENSP00000353224	TFRC	-0.38988	0.131232	2.96471	0.71057
ENSP00000354739	RPL12	0.29402	0.254846	2.36615	1.96903
ENSP00000355586	NTPCR	0.57732	0.335384	2.80139	1.42099
ENSP00000357727	S100A9	-2.53682	-1.1055	2.48296	0.880138
ENSP00000364416	UBR4	0.392147	0.236246	2.57059	1.3261
ENSP00000369703		-0.3003	-0.11875	2.42415	0.727501
ENSP00000370194	GMDS	0.560459	0.052087	2.96199	0.17305
ENSP00000370223	IDH3B	0.500648	0.064486	2.84939	0.24153
ENSP00000416097	GOLGA2	0.32191	0.122264	4.19884	1.58325
ENSP00000417763	A10	-0.2204	-0.03485	2.87602	0.274692
ENSP00000421689	CSNK1A1	0.397395	0.246088	2.81992	1.60272
ENSP00000426858	SIL1	-0.33358	-0.16039	2.9036	1.27316
ENSP00000429083	TBCA	-0.27171	-0.17803	2.52288	1.45457
